# Supplementary material for: N-(2,5-Dichloro­phen­yl)benzene­sulfonamide
Source: Acta Crystallogr Sect E Struct Rep Online. 2010 Feb 13;66(Pt 3):o594. doi: 10.1107/S1600536810004769 (PMC2983589; doi:10.1107/S1600536810004769)
Supplement: Supplementary file 2 [file e-66-0o594-Isup2.hkl]

# 
# h,k,l, Fc-squared, Fo-squared, sigma(Fo-squared) and status flag 
# 
data_I
_shelx_title ' S16 P21/N' 
_shelx_refln_list_code          4 
_shelx_F_calc_maximum      178.63 
_exptl_crystal_F_000       616.00 
_reflns_d_resolution_high  0.8000 
 
loop_ 
 _symmetry_equiv_pos_as_xyz 
 'x, y, z' 
 '-x+1/2, y+1/2, -z+1/2' 
 '-x, -y, -z' 
 'x-1/2, -y-1/2, z-1/2' 
 
_cell_length_a     9.5950 
_cell_length_b    14.1880 
_cell_length_c    10.4240 
_cell_angle_alpha  90.000 
_cell_angle_beta  114.420 
_cell_angle_gamma  90.000 
 
_shelx_F_squared_multiplier     1.000 
 
loop_ 
 _refln_index_h 
 _refln_index_k 
 _refln_index_l 
 _refln_F_squared_calc 
 _refln_F_squared_meas 
 _refln_F_squared_sigma 
 _refln_observed_status 
   2   0   0     2353.73     2431.37      7.15 o 
   4   0   0     3451.71     3374.83      7.54 o 
   6   0   0     1892.70     1943.02     11.84 o 
   8   0   0      265.67      267.20      5.70 o 
  10   0   0      215.51      216.28      6.11 o 
   1   1   0     1267.36     1357.98      3.49 o 
   2   1   0     8828.51     9088.47    130.60 o 
   3   1   0     1790.18     1835.29      8.71 o 
   4   1   0      177.03      167.44      1.57 o 
   5   1   0      199.71      196.63      1.91 o 
   6   1   0      239.72      220.76      2.66 o 
   7   1   0     1074.79     1083.82      8.32 o 
   8   1   0       81.61       85.24      2.89 o 
   9   1   0      369.39      398.68      5.09 o 
  10   1   0        8.96        8.51      2.72 o 
   0   2   0    11307.71     9263.11    217.23 o 
   1   2   0     1000.48     1077.04      7.19 o 
   2   2   0    14328.48    13788.88     58.63 o 
   3   2   0      419.83      445.35      6.34 o 
   4   2   0     1431.13     1392.06      3.69 o 
   5   2   0        4.99        6.01      0.95 o 
   6   2   0        1.34        2.75      1.19 o 
   7   2   0      406.02      410.07      4.44 o 
   8   2   0      148.21      153.88      3.46 o 
   9   2   0        0.02       -1.13      2.13 o 
  10   2   0       14.04       14.36      2.70 o 
   1   3   0     6587.77     6253.78      8.38 o 
   2   3   0     3268.80     3442.85     12.98 o 
   3   3   0        1.48        3.26      0.69 o 
   4   3   0      487.53      440.66      2.94 o 
   5   3   0     3080.37     3076.40     12.76 o 
   6   3   0      208.84      210.78      3.11 o 
   7   3   0     1279.04     1285.22     22.72 o 
   8   3   0      182.51      191.21      3.63 o 
   9   3   0       58.54       64.71      2.93 o 
  10   3   0      123.70      133.44      5.45 o 
   0   4   0     2749.57     2505.14     25.99 o 
   1   4   0      538.60      585.57      3.64 o 
   2   4   0      264.47      217.54      1.56 o 
   3   4   0       47.50       43.39      0.94 o 
   4   4   0     1585.38     1591.45     11.44 o 
   5   4   0      813.03      819.10      5.53 o 
   6   4   0      599.33      565.35      6.65 o 
   7   4   0       38.82       35.29      3.65 o 
   8   4   0        1.88        3.13      2.86 o 
   9   4   0       82.54       72.08      4.67 o 
  10   4   0       16.55       12.49      3.99 o 
   1   5   0     2150.99     2225.43      5.27 o 
   2   5   0       55.72       59.90      1.05 o 
   3   5   0      721.63      698.51      3.09 o 
   4   5   0     1026.59     1015.55      5.75 o 
   5   5   0       20.67       17.89      1.50 o 
   6   5   0      198.64      196.21      4.55 o 
   7   5   0      750.13      746.05      8.53 o 
   8   5   0       20.52       21.90      3.58 o 
   9   5   0      131.43      158.46      5.49 o 
  10   5   0       23.33       27.03      4.39 o 
   0   6   0      943.80      821.22      6.15 o 
   1   6   0     2498.19     2472.79      7.58 o 
   2   6   0        1.19        0.79      0.52 o 
   3   6   0      604.93      638.24      3.88 o 
   4   6   0      163.88      154.54      2.26 o 
   5   6   0      372.99      338.10      5.09 o 
   6   6   0     2511.94     2431.23     14.05 o 
   7   6   0      285.23      273.03      5.71 o 
   8   6   0        0.14        3.02      3.51 o 
   9   6   0       97.48       97.43      5.00 o 
  10   6   0        9.89        7.73      3.71 o 
   1   7   0       10.57       14.81      0.56 o 
   2   7   0      518.05      510.15      4.26 o 
   3   7   0      187.77      180.91      3.60 o 
   4   7   0        2.67        0.53      1.17 o 
   5   7   0      397.62      395.71      5.81 o 
   6   7   0      727.07      744.76      8.25 o 
   7   7   0       60.24       55.95      3.64 o 
   8   7   0      192.66      197.36      5.87 o 
   9   7   0       60.54       64.47      4.62 o 
  10   7   0        0.11       -4.29      4.29 o 
   0   8   0     2791.44     2999.79      8.91 o 
   1   8   0     1708.45     1749.74      6.11 o 
   2   8   0       32.23       27.75      1.00 o 
   3   8   0      100.29      103.68      2.73 o 
   4   8   0       13.49       11.26      1.36 o 
   5   8   0       12.23       10.31      2.91 o 
   6   8   0       31.00       30.62      3.05 o 
   7   8   0      145.47      142.84      4.90 o 
   8   8   0      343.16      308.54      6.79 o 
   9   8   0        1.21       -3.32      3.84 o 
   1   9   0      626.88      660.18      4.88 o 
   2   9   0      191.33      182.53      3.97 o 
   3   9   0       49.41       57.56      2.61 o 
   4   9   0      459.01      481.71      6.94 o 
   5   9   0      282.56      268.88     12.87 o 
   6   9   0        0.86        1.13      2.82 o 
   7   9   0        8.95        8.05      3.21 o 
   8   9   0       14.07       14.67      3.57 o 
   9   9   0        9.75        9.34      4.04 o 
   0  10   0      126.84      106.54      3.50 o 
   1  10   0      104.53      112.53      5.41 o 
   2  10   0      201.04      214.45      4.42 o 
   3  10   0       56.03       52.94      2.25 o 
   4  10   0        0.64        1.53      2.79 o 
   5  10   0       32.55       33.76      3.17 o 
   6  10   0      115.65      119.56      2.85 o 
   7  10   0        9.47       14.63      2.28 o 
   8  10   0       17.01       27.83      2.64 o 
   9  10   0        6.94        9.96      2.84 o 
   1  11   0       61.40       64.12      3.49 o 
   2  11   0       43.07       52.78      8.62 o 
   3  11   0       98.84       92.03      2.68 o 
   4  11   0       13.81       23.16      6.56 o 
   5  11   0        0.80        1.36      2.87 o 
   6  11   0      179.62      198.04      5.68 o 
   7  11   0        4.06        1.89      3.55 o 
   8  11   0        2.80        4.59      3.95 o 
   0  12   0        3.78        7.78      2.49 o 
   1  12   0       41.25       36.84      2.15 o 
   2  12   0       59.46       57.26      2.47 o 
   3  12   0        2.19        7.06      1.96 o 
   4  12   0        0.08        0.46      1.98 o 
   5  12   0       28.33       25.50      2.77 o 
   6  12   0        2.74        1.64      2.52 o 
   7  12   0      126.88      153.05      5.84 o 
   8  12   0       58.20       72.79      5.23 o 
   1  13   0      170.95      157.98      3.43 o 
   2  13   0        1.31        1.55      2.06 o 
   3  13   0        0.13        0.10      2.06 o 
   4  13   0       58.11       57.15      5.31 o 
   5  13   0       16.14       17.87      2.60 o 
   6  13   0       15.77       19.00      3.00 o 
   7  13   0       12.79       19.27      3.02 o 
   0  14   0       23.05       26.85      3.36 o 
   1  14   0       12.68       13.85      2.27 o 
   2  14   0        7.41        6.55      2.26 o 
   3  14   0        0.01        1.49      2.39 o 
   4  14   0       17.88       20.54      4.05 o 
   5  14   0       22.31       23.51      2.81 o 
   6  14   0       46.79       41.87      3.29 o 
   1  15   0       16.48       11.99      2.55 o 
   2  15   0        6.87        6.06      2.48 o 
   3  15   0        9.01       12.96      2.82 o 
   4  15   0       53.78       53.63      3.29 o 
   5  15   0       13.50       15.14      2.87 o 
   0  16   0       10.28        5.53      3.72 o 
   1  16   0       28.38       25.94      3.14 o 
   2  16   0       79.33       90.37      3.61 o 
   3  16   0        9.59        8.22      2.73 o 
   4  16   0        9.99       10.68      4.30 o 
   1  17   0        2.44        4.08      2.97 o 
   2  17   0       20.85       22.16      3.24 o 
   3  17   0        9.77       10.73      3.11 o 
 -11   0   1       15.06       12.19      4.26 o 
  -9   0   1      196.62      210.13      5.66 o 
  -7   0   1      331.76      324.70      5.27 o 
  -5   0   1     2596.06     2741.63      7.68 o 
  -3   0   1     1198.66     1370.83      5.90 o 
   1   0   1     3230.70     3293.64      7.44 o 
   3   0   1     7214.67     6890.13     21.95 o 
   5   0   1     2171.83     2334.68     16.54 o 
   7   0   1      333.29      336.33      5.95 o 
   9   0   1        2.30        6.09      3.20 o 
 -11   1   1       14.19       15.37      2.99 o 
 -10   1   1        8.54       10.44      2.71 o 
  -9   1   1       42.83       47.63      2.84 o 
  -8   1   1      238.48      241.12      3.80 o 
  -7   1   1       46.26       45.93      2.11 o 
  -6   1   1      634.34      628.02      4.16 o 
  -5   1   1      913.67      937.37      5.42 o 
  -4   1   1     1692.66     1621.48      5.88 o 
  -3   1   1      672.96      667.61      2.41 o 
  -2   1   1        0.70        6.26      0.93 o 
  -1   1   1      131.97      152.76      2.83 o 
   1   1   1      772.33      823.28      6.02 o 
   2   1   1        1.03        1.04      0.35 o 
   3   1   1     1541.63     1532.44      5.33 o 
   4   1   1     1410.59     1408.46      8.18 o 
   5   1   1     1681.65     1771.55      7.99 o 
   6   1   1      396.01      401.54      6.20 o 
   7   1   1        4.51        2.47      1.79 o 
   8   1   1      361.80      355.50      4.61 o 
   9   1   1        0.27        1.06      2.28 o 
  10   1   1        0.03        0.13      2.56 o 
 -11   2   1       92.42       96.62      5.09 o 
 -10   2   1        3.07        1.83      2.49 o 
  -9   2   1       51.81       39.45      2.73 o 
  -8   2   1       77.57       84.67      2.84 o 
  -7   2   1      326.65      362.83      4.02 o 
  -6   2   1        1.43        5.58      1.63 o 
  -5   2   1       10.61        8.81      0.99 o 
  -4   2   1     4870.50     5106.96     14.66 o 
  -3   2   1    15558.61    16333.39     16.32 o 
  -2   2   1    25230.58    24899.63    185.41 o 
  -1   2   1      943.20      962.05      2.74 o 
   0   2   1     2588.18     2590.78      8.55 o 
   1   2   1      296.56      300.65      3.65 o 
   2   2   1     4381.25     4373.85      7.24 o 
   3   2   1       25.22       33.29      0.77 o 
   4   2   1      111.57      125.14      2.47 o 
   5   2   1     1149.75     1162.02     20.12 o 
   6   2   1      181.41      181.03      3.40 o 
   7   2   1       10.15        6.42      2.18 o 
   8   2   1       16.19       19.70      2.41 o 
   9   2   1        0.55       -0.75      2.15 o 
  10   2   1       20.07       10.98      2.69 o 
 -11   3   1       11.04        9.40      4.00 o 
 -10   3   1      183.87      185.66      6.02 o 
  -9   3   1      154.70      146.34      4.90 o 
  -8   3   1      907.15      948.66      9.43 o 
  -7   3   1      712.54      723.48      7.59 o 
  -6   3   1      449.58      409.75      5.38 o 
  -5   3   1     1446.34     1569.04      8.51 o 
  -4   3   1      101.37      123.10      2.27 o 
  -3   3   1     6233.83     6336.82     22.34 o 
  -2   3   1    31907.16    31484.18    137.70 o 
  -1   3   1     3148.77     3168.30     13.09 o 
   0   3   1      115.16      118.47      0.97 o 
   1   3   1        7.92        8.74      0.77 o 
   2   3   1      143.90      171.44      3.53 o 
   3   3   1       96.16      100.76      1.55 o 
   4   3   1      304.20      315.32      2.17 o 
   5   3   1        3.81        6.24      1.14 o 
   6   3   1      342.73      323.34      3.78 o 
   7   3   1      175.92      179.36      3.43 o 
   8   3   1       22.50       22.00      2.45 o 
   9   3   1        0.52        1.07      2.28 o 
  10   3   1        8.91        8.78      3.83 o 
 -10   4   1       25.87       25.87      4.52 o 
  -9   4   1       58.58       69.66      4.38 o 
  -8   4   1      497.32      475.43      6.98 o 
  -7   4   1       13.86       16.52      2.94 o 
  -6   4   1     1037.77     1037.59      8.33 o 
  -5   4   1      277.71      302.25      4.86 o 
  -4   4   1      749.54      773.63      3.98 o 
  -3   4   1       73.12       84.28      2.26 o 
  -2   4   1     3564.70     3726.93     18.87 o 
  -1   4   1        2.58        7.21      0.40 o 
   0   4   1    16579.96    15647.44     67.55 o 
   1   4   1       12.41       14.35      0.51 o 
   2   4   1      408.67      416.95      2.05 o 
   3   4   1      112.56      102.46      1.49 o 
   4   4   1      514.24      529.20      5.26 o 
   5   4   1      199.21      199.44      1.99 o 
   6   4   1      286.88      306.31      5.47 o 
   7   4   1       93.96       94.51      4.15 o 
   8   4   1      114.27      102.10      4.41 o 
   9   4   1       23.77       24.06      4.12 o 
  10   4   1       30.14       38.18      4.66 o 
 -10   5   1      141.23      132.94      5.68 o 
  -9   5   1      930.62      944.23     10.48 o 
  -8   5   1       16.66       21.18      3.25 o 
  -7   5   1      280.23      288.13      5.42 o 
  -6   5   1       23.25       17.74      2.53 o 
  -5   5   1     1483.03     1529.17      9.37 o 
  -4   5   1      365.32      348.69      6.88 o 
  -3   5   1     4010.49     4394.69     27.28 o 
  -2   5   1       33.51       39.67      0.83 o 
  -1   5   1       85.38      102.77      1.34 o 
   0   5   1      225.11      209.86      2.79 o 
   1   5   1       94.45      102.65      1.32 o 
   2   5   1       53.22       65.69      1.22 o 
   3   5   1      321.30      326.24      2.51 o 
   4   5   1      474.98      424.26      2.52 o 
   5   5   1      228.34      226.99      2.24 o 
   6   5   1       37.33       32.06      3.16 o 
   7   5   1        5.73        7.29      2.88 o 
   8   5   1       34.21       27.35      3.50 o 
   9   5   1      161.84      165.19      5.93 o 
  10   5   1        5.18        3.20      4.04 o 
 -10   6   1        0.31       -3.64      3.64 o 
  -9   6   1       26.34       32.61      4.02 o 
  -8   6   1       63.46       74.97      3.94 o 
  -7   6   1      277.13      243.15      5.16 o 
  -6   6   1       91.46       89.80      3.40 o 
  -5   6   1      132.22      142.61      3.46 o 
  -4   6   1      123.99      104.34      5.04 o 
  -3   6   1     1382.68     1485.96      4.60 o 
  -2   6   1    10615.39    10878.92     12.27 o 
  -1   6   1     2310.86     2402.63      8.88 o 
   0   6   1      714.84      751.72      9.80 o 
   1   6   1     1313.36     1413.69      8.71 o 
   2   6   1     4988.37     4889.10     13.39 o 
   3   6   1      353.93      329.63      2.34 o 
   4   6   1      534.27      534.34      3.01 o 
   5   6   1      670.05      671.32      7.62 o 
   6   6   1      385.21      341.58      5.98 o 
   7   6   1      196.71      190.76      5.11 o 
   8   6   1      227.42      219.62      5.85 o 
   9   6   1       94.62      102.83      5.13 o 
 -10   7   1        0.77       -2.10      4.15 o 
  -9   7   1      125.77      138.15      5.32 o 
  -8   7   1        3.40        4.07      3.11 o 
  -7   7   1      173.61      190.28      4.93 o 
  -6   7   1       27.27       34.03      2.79 o 
  -5   7   1      231.60      243.21      9.42 o 
  -4   7   1       28.58       33.77      1.46 o 
  -3   7   1      121.67      126.40      3.05 o 
  -2   7   1      291.81      257.69      3.67 o 
  -1   7   1      505.45      516.26      3.63 o 
   0   7   1       39.76       34.83      0.62 o 
   1   7   1       14.99       18.38      0.48 o 
   2   7   1       42.81       47.46      0.97 o 
   3   7   1        4.11        3.68      0.88 o 
   4   7   1      416.71      400.95      6.96 o 
   5   7   1      584.91      588.92      7.57 o 
   6   7   1       33.90       32.72      3.41 o 
   7   7   1      185.03      184.04      5.25 o 
   8   7   1        7.68       10.86      3.96 o 
   9   7   1      242.39      251.06      7.04 o 
 -10   8   1       96.73       95.15      9.97 o 
  -9   8   1        0.00        0.23      3.38 o 
  -8   8   1       59.68       52.30      4.10 o 
  -7   8   1        1.95        0.26      1.89 o 
  -6   8   1       10.21        9.32      1.64 o 
  -5   8   1      356.99      357.45      3.63 o 
  -4   8   1      315.59      320.57      3.20 o 
  -3   8   1        2.11        4.81      0.92 o 
  -2   8   1     1186.67     1167.63      9.28 o 
  -1   8   1      426.29      406.09      5.05 o 
   0   8   1     2221.28     2157.88     11.85 o 
   1   8   1      105.49       96.49      1.63 o 
   2   8   1     1065.29     1015.01      7.40 o 
   3   8   1     1111.72     1106.76      5.63 o 
   4   8   1     1941.49     1949.52     12.72 o 
   5   8   1      418.99      419.97      6.85 o 
   6   8   1       41.65       40.92      3.69 o 
   7   8   1      173.47      198.77      5.85 o 
   8   8   1       37.22       37.98      3.94 o 
   9   8   1        0.34       -2.70      3.88 o 
  -9   9   1      371.92      444.28     10.36 o 
  -8   9   1       35.06       35.40      4.19 o 
  -7   9   1       77.30       94.92      2.68 o 
  -6   9   1       18.20       22.05      1.77 o 
  -5   9   1       15.94       12.97      1.56 o 
  -4   9   1       10.12        8.78      1.24 o 
  -3   9   1      560.80      569.64      3.49 o 
  -2   9   1        0.08       -0.52      0.86 o 
  -1   9   1      190.14      174.67      1.93 o 
   0   9   1       53.96       62.88      1.47 o 
   1   9   1        6.00        6.87      1.48 o 
   2   9   1       35.75       33.97      1.84 o 
   3   9   1      143.14      136.16      4.02 o 
   4   9   1      810.67      799.72      8.98 o 
   5   9   1      143.83      143.10      4.74 o 
   6   9   1       30.53       29.28      3.47 o 
   7   9   1      676.82      721.05      9.72 o 
   8   9   1       45.53       39.65      4.11 o 
  -9  10   1       17.92       22.30      2.96 o 
  -8  10   1       51.21       49.79      5.60 o 
  -7  10   1       93.74       92.79      2.76 o 
  -6  10   1       31.57       29.21      1.95 o 
  -5  10   1        1.88        2.72      1.50 o 
  -4  10   1        0.34       -0.41      1.22 o 
  -3  10   1      259.02      261.55      3.66 o 
  -2  10   1      262.55      237.46      4.35 o 
  -1  10   1        2.97        4.91      1.63 o 
   0  10   1      559.29      527.90      4.64 o 
   1  10   1      146.99      139.36      3.97 o 
   2  10   1      383.67      364.78      6.82 o 
   3  10   1       29.79       36.86      2.24 o 
   4  10   1      965.43      959.80     10.00 o 
   5  10   1      104.97      109.00      4.60 o 
   6  10   1      454.43      454.13      7.83 o 
   7  10   1       57.97       55.10      4.72 o 
   8  10   1       70.64       72.02      4.74 o 
  -8  11   1        3.96        2.00      4.09 o 
  -7  11   1       57.98       59.51      3.91 o 
  -6  11   1        4.58       20.16      3.15 o 
  -5  11   1       17.81       22.42      2.21 o 
  -4  11   1        0.01        0.20      1.80 o 
  -3  11   1      214.59      209.25      6.25 o 
  -2  11   1      661.42      660.09      6.24 o 
  -1  11   1       36.55       40.29      2.11 o 
   0  11   1       39.62       35.67      2.09 o 
   1  11   1       34.46       32.04      3.45 o 
   2  11   1        2.84        2.30      2.02 o 
   3  11   1      253.53      259.04      4.02 o 
   4  11   1       16.68       18.83      2.36 o 
   5  11   1      196.78      191.86      5.66 o 
   6  11   1      216.78      216.75      6.46 o 
   7  11   1      305.99      320.37      7.58 o 
   8  11   1        2.04        1.84      4.53 o 
  -8  12   1      290.30      337.33      7.65 o 
  -7  12   1       20.38       21.72      3.87 o 
  -6  12   1        0.57       -2.02      2.15 o 
  -5  12   1        0.02        0.84      2.19 o 
  -4  12   1      335.79      331.14      4.64 o 
  -3  12   1       38.03       42.95      3.02 o 
  -2  12   1      188.36      197.27      3.58 o 
  -1  12   1       50.69       48.75      4.05 o 
   0  12   1       13.96        9.82      1.93 o 
   1  12   1        4.21        2.45      3.72 o 
   2  12   1      705.19      705.23      6.27 o 
   3  12   1        3.93        5.11      5.19 o 
   4  12   1      236.00      238.31      7.61 o 
   5  12   1       80.44       78.35      3.33 o 
   6  12   1       12.74       11.68      3.88 o 
   7  12   1       14.90       15.25      4.50 o 
  -7  13   1       54.96       59.28      3.50 o 
  -6  13   1        0.16       -1.15      2.27 o 
  -5  13   1       42.70       45.62      2.76 o 
  -4  13   1      244.83      252.79      4.38 o 
  -3  13   1      118.81      119.01      4.57 o 
  -2  13   1       31.40       28.57      2.33 o 
  -1  13   1      129.43      128.33      3.53 o 
   0  13   1       53.81       54.11      2.56 o 
   1  13   1       92.03       92.65      3.05 o 
   2  13   1        1.42        1.03      2.26 o 
   3  13   1      344.83      354.36      4.97 o 
   4  13   1       88.69       87.83      4.25 o 
   5  13   1      165.58      153.63      4.20 o 
   6  13   1       37.24       39.50      3.27 o 
   7  13   1       98.00      107.14      5.80 o 
  -7  14   1        1.94        2.86      3.00 o 
  -6  14   1      123.92      126.93      5.02 o 
  -5  14   1        0.20        0.37      2.53 o 
  -4  14   1      123.96      141.03      5.59 o 
  -3  14   1       28.16       21.62      2.49 o 
  -2  14   1      163.45      159.81      3.79 o 
  -1  14   1       12.48       12.73      2.39 o 
   0  14   1      441.00      458.34      5.48 o 
   1  14   1       16.82       14.98      2.48 o 
   2  14   1      148.17      145.33      3.74 o 
   3  14   1        8.63       10.78      2.53 o 
   4  14   1      364.20      415.04      5.91 o 
   5  14   1       66.45       65.38      3.58 o 
   6  14   1      108.45      107.03      4.13 o 
  -6  15   1       38.30       37.39      3.36 o 
  -5  15   1      104.75       99.56      3.90 o 
  -4  15   1        1.09        0.42      2.79 o 
  -3  15   1      203.06      233.67      4.76 o 
  -2  15   1      130.91      134.30      5.16 o 
  -1  15   1       41.23       49.17      3.08 o 
   0  15   1        0.17        4.11      2.44 o 
   1  15   1      137.96      153.24      8.76 o 
   2  15   1       83.38       74.09      3.33 o 
   3  15   1      377.95      392.18      5.75 o 
   4  15   1        1.25        2.40      3.05 o 
   5  15   1        3.50        3.09      2.85 o 
  -5  16   1       15.89       20.57      3.19 o 
  -4  16   1      181.91      183.99      4.73 o 
  -3  16   1        1.71        0.81      2.69 o 
  -2  16   1      263.74      295.56      9.20 o 
  -1  16   1        7.92        6.63      2.62 o 
   0  16   1       40.97       33.11      2.92 o 
   1  16   1       30.18       27.34      2.83 o 
   2  16   1       82.15       89.11      3.92 o 
   3  16   1       53.71       63.07      3.68 o 
   4  16   1      154.42      161.63      4.75 o 
  -3  17   1       63.00       65.88      3.49 o 
  -2  17   1       23.28       17.91      3.18 o 
  -1  17   1      149.65      160.18      5.68 o 
   0  17   1       17.33        8.26      3.47 o 
   1  17   1      107.17      109.12      3.96 o 
   2  17   1        0.26        1.10      2.74 o 
 -10   0   2        1.36        3.01      3.87 o 
  -8   0   2       59.11       65.90      3.46 o 
  -6   0   2     1492.50     1483.91     21.89 o 
  -4   0   2      923.67     1004.73      5.55 o 
  -2   0   2     2245.35     2397.46      6.90 o 
   0   0   2    22026.74    21624.56     98.23 o 
   2   0   2     1341.54     1244.73      3.35 o 
   4   0   2       13.40        0.90      1.59 o 
   6   0   2      433.59      438.07      6.28 o 
   8   0   2        9.15        7.99      2.95 o 
  10   0   2       72.68       66.32      5.19 o 
 -11   1   2      395.55      436.84      5.98 o 
 -10   1   2      239.90      251.64      4.47 o 
  -9   1   2     1023.73     1078.62     14.09 o 
  -8   1   2      128.02      129.41      2.91 o 
  -7   1   2     1546.50     1570.70      7.43 o 
  -6   1   2      237.74      250.75      3.15 o 
  -5   1   2     4316.06     4521.59      8.18 o 
  -4   1   2      663.63      692.15      3.20 o 
  -3   1   2       10.48        7.62      1.62 o 
  -2   1   2     5212.75     5373.35      5.39 o 
  -1   1   2     3497.41     3549.62      9.97 o 
   0   1   2     1779.70     1821.25      5.22 o 
   1   1   2       82.37       63.25      1.00 o 
   2   1   2       68.75       81.71      0.63 o 
   3   1   2        0.21        1.64      0.45 o 
   4   1   2        7.91        9.55      0.68 o 
   5   1   2       15.11       14.44      1.54 o 
   6   1   2      185.39      172.11      3.14 o 
   7   1   2      555.43      543.17     18.44 o 
   8   1   2       12.58       13.12      2.45 o 
   9   1   2      128.70      133.83      6.29 o 
 -11   2   2      354.04      379.38      7.90 o 
 -10   2   2        4.12        2.88      3.24 o 
  -9   2   2        3.96        3.71      3.95 o 
  -8   2   2      161.53      161.73      3.13 o 
  -7   2   2      257.51      268.02      3.82 o 
  -6   2   2      211.45      214.01      4.64 o 
  -5   2   2      172.20      176.24      6.29 o 
  -4   2   2     3411.35     3431.42      8.09 o 
  -3   2   2      483.06      527.63      2.48 o 
  -2   2   2    17773.90    17700.82     30.09 o 
  -1   2   2       91.03       85.49      1.18 o 
   0   2   2     5801.74     5611.55      5.52 o 
   1   2   2     2442.78     2410.20      5.29 o 
   2   2   2     8108.93     7753.81     21.39 o 
   3   2   2      773.10      754.80      2.80 o 
   4   2   2      177.13      163.11      3.24 o 
   5   2   2       28.96       34.43      4.14 o 
   6   2   2      254.68      238.86      3.51 o 
   7   2   2       29.56       30.55      2.29 o 
   8   2   2      248.71      255.40      5.19 o 
   9   2   2       20.99       23.92      2.71 o 
 -11   3   2      239.00      243.54      6.72 o 
 -10   3   2       29.28       28.13      3.94 o 
  -9   3   2       21.51       24.14      3.35 o 
  -8   3   2       12.82       14.21      2.83 o 
  -7   3   2     1373.94     1428.92      9.99 o 
  -6   3   2       23.06       17.28      2.21 o 
  -5   3   2     2397.84     2548.76     15.28 o 
  -4   3   2     4199.41     4425.88      7.29 o 
  -3   3   2     1032.02     1138.44     10.10 o 
  -2   3   2       14.69       18.99      0.91 o 
  -1   3   2     1037.14     1002.37      5.00 o 
   0   3   2      654.22      636.65      4.53 o 
   1   3   2      246.54      249.23      3.16 o 
   2   3   2     1360.22     1534.72     17.35 o 
   3   3   2     1218.73     1352.76      7.04 o 
   4   3   2     1630.24     1598.07      7.42 o 
   5   3   2     1122.33     1117.86     11.72 o 
   6   3   2       64.69       64.17      2.49 o 
   7   3   2      127.56      120.91      6.07 o 
   8   3   2       42.49       43.58      4.46 o 
   9   3   2      206.23      211.52      4.40 o 
 -11   4   2       11.79        4.44      3.89 o 
 -10   4   2        8.62        7.10      3.76 o 
  -9   4   2       65.68       63.59      3.93 o 
  -8   4   2       20.80       20.00      2.77 o 
  -7   4   2       21.25       22.73      2.57 o 
  -6   4   2       17.91       14.44      2.20 o 
  -5   4   2     5496.80     5762.34     68.35 o 
  -4   4   2     2196.87     2269.73      9.88 o 
  -3   4   2     1682.67     1698.76      5.44 o 
  -2   4   2      614.19      564.62      3.03 o 
  -1   4   2        1.88        3.30      0.54 o 
   0   4   2     5086.24     4960.14      7.58 o 
   1   4   2     1395.85     1476.71      6.66 o 
   2   4   2     1606.00     1581.90      7.20 o 
   3   4   2     1840.52     1790.32     13.37 o 
   4   4   2     1061.49     1047.16      6.54 o 
   5   4   2      202.28      189.72      8.08 o 
   6   4   2     1028.55      988.75     14.09 o 
   7   4   2       38.58       35.75      3.81 o 
   8   4   2       11.15       11.90      3.28 o 
   9   4   2       27.79       26.63      3.99 o 
 -11   5   2       11.70        6.12      4.30 o 
 -10   5   2       69.64       72.54      4.56 o 
  -9   5   2       65.58       79.80      3.92 o 
  -8   5   2        0.84        0.99      2.49 o 
  -7   5   2        7.60        8.26      2.27 o 
  -6   5   2      441.17      439.23      5.44 o 
  -5   5   2     1790.57     1827.37      6.94 o 
  -4   5   2     7393.34     7440.63     21.05 o 
  -3   5   2     1256.85     1226.32      8.32 o 
  -2   5   2      103.50       88.87      0.93 o 
  -1   5   2      462.41      478.67      5.01 o 
   0   5   2      661.61      684.13      5.54 o 
   1   5   2     2565.06     2629.04      9.30 o 
   2   5   2        1.69        4.27      0.52 o 
   3   5   2        0.87        0.83      0.68 o 
   4   5   2      480.44      463.84      6.79 o 
   5   5   2      218.48      215.13      4.66 o 
   6   5   2       52.01       49.80      3.50 o 
   7   5   2      619.06      591.26      8.22 o 
   8   5   2       62.75       54.91      4.07 o 
   9   5   2       46.72       52.92      4.77 o 
 -10   6   2        0.35        0.43      3.68 o 
  -9   6   2        0.45        9.03      3.11 o 
  -8   6   2       15.13       22.33      3.07 o 
  -7   6   2       27.28       25.14      1.98 o 
  -6   6   2      541.08      518.40      6.86 o 
  -5   6   2      445.60      446.17      6.75 o 
  -4   6   2      507.71      499.88     10.05 o 
  -3   6   2     2057.10     2100.04     12.35 o 
  -2   6   2       27.99       51.14      0.89 o 
  -1   6   2       16.46       14.93      0.53 o 
   0   6   2      895.23      819.92     11.01 o 
   1   6   2      335.31      303.96      2.49 o 
   2   6   2      890.60      903.00      5.51 o 
   3   6   2      153.30      157.18      2.42 o 
   4   6   2     1056.76     1029.31      5.68 o 
   5   6   2      408.45      397.19      6.53 o 
   6   6   2      272.62      273.16      5.83 o 
   7   6   2       48.70       46.25      3.71 o 
   8   6   2        6.34        6.79      3.35 o 
   9   6   2        5.42        8.98      4.25 o 
 -10   7   2        0.85       -1.83      2.49 o 
  -9   7   2        1.70       -0.20      2.12 o 
  -8   7   2       84.82      100.82      2.94 o 
  -7   7   2       22.70       23.45      6.25 o 
  -6   7   2       99.54      104.94      2.40 o 
  -5   7   2        0.64        0.86      1.33 o 
  -4   7   2      485.99      484.83      6.70 o 
  -3   7   2        4.59        2.39      1.02 o 
  -2   7   2     1243.17     1169.13      6.75 o 
  -1   7   2      204.28      195.30      1.69 o 
   0   7   2       25.89       33.10      0.66 o 
   1   7   2      303.49      342.89      1.93 o 
   2   7   2       15.51       15.17      0.85 o 
   3   7   2      113.96      114.61      3.22 o 
   4   7   2       63.53       69.04      3.49 o 
   5   7   2     1449.38     1449.43     11.72 o 
   6   7   2      435.85      429.42      7.14 o 
   7   7   2        7.44        6.33      3.52 o 
   8   7   2       13.45       18.65      4.22 o 
   9   7   2       30.90       33.18      4.66 o 
 -10   8   2       51.56       45.85      3.43 o 
  -9   8   2       38.48       38.87      2.67 o 
  -8   8   2        7.07       12.81      5.06 o 
  -7   8   2       65.85       63.28      2.44 o 
  -6   8   2       35.98       23.37      1.81 o 
  -5   8   2       19.93       17.27      1.58 o 
  -4   8   2       14.54        9.48      1.14 o 
  -3   8   2        0.83        0.05      0.92 o 
  -2   8   2       18.87       18.10      1.04 o 
  -1   8   2       47.41       46.28      0.98 o 
   0   8   2       57.79       61.83      1.10 o 
   1   8   2      302.87      302.74      2.32 o 
   2   8   2     1894.16     1807.22      6.71 o 
   3   8   2     1439.77     1355.37     25.61 o 
   4   8   2      292.39      281.50      4.56 o 
   5   8   2      334.20      343.44      6.62 o 
   6   8   2        3.00        1.18      3.02 o 
   7   8   2      121.56      127.98      4.97 o 
   8   8   2      102.03      101.10      5.43 o 
 -10   9   2      111.24      141.03      5.75 o 
  -9   9   2       26.96       21.33      4.21 o 
  -8   9   2       52.76       49.26      2.51 o 
  -7   9   2       46.17       38.56      2.27 o 
  -6   9   2      124.42      139.53      9.95 o 
  -5   9   2       89.44       91.41      3.25 o 
  -4   9   2     1213.25     1230.12      8.59 o 
  -3   9   2       45.05       45.30      1.42 o 
  -2   9   2       33.73       32.32      1.21 o 
  -1   9   2      246.74      245.65      1.90 o 
   0   9   2     1342.11     1292.43     10.93 o 
   1   9   2      321.87      321.14      2.72 o 
   2   9   2      394.69      395.22      5.77 o 
   3   9   2      254.13      260.04      4.78 o 
   4   9   2     1087.76     1080.71     10.67 o 
   5   9   2       49.78       43.60      3.95 o 
   6   9   2       59.43       57.67      4.10 o 
   7   9   2        0.38        3.32      3.53 o 
   8   9   2       19.67       26.86      4.45 o 
  -9  10   2       65.88       64.10      3.30 o 
  -8  10   2        0.01       -0.94      2.22 o 
  -7  10   2       31.63       34.93      2.24 o 
  -6  10   2      225.78      218.96      7.13 o 
  -5  10   2       40.51       33.03      1.61 o 
  -4  10   2      141.08      127.54      2.47 o 
  -3  10   2        0.27       -0.11      1.23 o 
  -2  10   2       15.41       11.49      1.17 o 
  -1  10   2        1.00        1.36      1.70 o 
   0  10   2       62.45       65.87      5.12 o 
   1  10   2        2.45        0.84      2.82 o 
   2  10   2      143.64      148.20      5.51 o 
   3  10   2     1443.12     1409.04     11.77 o 
   4  10   2      109.42      109.55      4.84 o 
   5  10   2      114.17      107.06      4.75 o 
   6  10   2      105.95       86.21      4.71 o 
   7  10   2       57.66       64.05      4.64 o 
   8  10   2        1.64        1.31      4.37 o 
  -9  11   2       20.63       31.66      3.80 o 
  -8  11   2       86.22       90.57      3.15 o 
  -7  11   2       44.43       35.44      3.30 o 
  -6  11   2      103.32      108.57      3.54 o 
  -5  11   2       24.38       12.87      2.35 o 
  -4  11   2      107.79      113.78      5.48 o 
  -3  11   2      202.38      207.39      4.94 o 
  -2  11   2      598.89      582.41      5.26 o 
  -1  11   2        1.73        1.48      1.73 o 
   0  11   2       68.10       69.24      2.45 o 
   1  11   2      900.06      937.81     15.30 o 
   2  11   2      886.87      874.31     25.49 o 
   3  11   2       62.58       60.35      2.88 o 
   4  11   2        5.15        1.62      3.53 o 
   5  11   2       54.76       52.92      4.44 o 
   6  11   2        6.70       -0.16      4.08 o 
   7  11   2        7.76       11.78      4.49 o 
  -8  12   2       26.68       27.12      4.38 o 
  -7  12   2        7.54        3.83      2.34 o 
  -6  12   2        8.93        6.23      2.16 o 
  -5  12   2      230.11      235.69     13.34 o 
  -4  12   2       83.32       75.86      3.04 o 
  -3  12   2       65.45       54.37      2.62 o 
  -2  12   2       21.73       20.12      2.20 o 
  -1  12   2        7.36        6.44      2.10 o 
   0  12   2       12.13       10.73      2.06 o 
   1  12   2      474.78      476.81      6.03 o 
   2  12   2      308.32      316.83      5.05 o 
   3  12   2       73.69       83.47      3.15 o 
   4  12   2      120.25      125.46      3.99 o 
   5  12   2      120.33      121.90      5.27 o 
   6  12   2        0.19       -1.53      3.94 o 
   7  12   2       74.20       90.55      5.25 o 
  -7  13   2       16.75       12.48      3.52 o 
  -6  13   2       13.97       13.99      2.34 o 
  -5  13   2       46.00       40.97      3.99 o 
  -4  13   2      173.66      175.57      3.88 o 
  -3  13   2        0.68        1.15      2.20 o 
  -2  13   2       51.17       46.41      2.52 o 
  -1  13   2      299.40      293.03      4.38 o 
   0  13   2       38.70       33.76      2.64 o 
   1  13   2       19.96       20.91      2.38 o 
   2  13   2      293.88      281.72      4.55 o 
   3  13   2        0.17        3.22      2.47 o 
   4  13   2       18.61       16.31      2.84 o 
   5  13   2        0.89       -0.61      2.85 o 
   6  13   2       33.48       25.19      4.52 o 
  -7  14   2       12.09       12.04      3.52 o 
  -6  14   2        3.40        3.41      3.54 o 
  -5  14   2       20.52       19.25      2.53 o 
  -4  14   2      169.37      157.37      4.01 o 
  -3  14   2       77.47       80.52      4.14 o 
  -2  14   2       62.06       57.49      2.88 o 
  -1  14   2       72.54       77.32      3.91 o 
   0  14   2        2.98        2.97      3.12 o 
   1  14   2        2.51        4.92      2.51 o 
   2  14   2       79.98       86.45      3.36 o 
   3  14   2      238.53      258.14      4.85 o 
   4  14   2      235.77      258.74      7.44 o 
   5  14   2       22.47       14.11      2.95 o 
  -6  15   2       63.66       64.32      4.63 o 
  -5  15   2        4.28        3.25      4.43 o 
  -4  15   2       79.83       87.42      3.52 o 
  -3  15   2       18.93       21.58      4.91 o 
  -2  15   2       66.92       60.52      3.08 o 
  -1  15   2        0.09       -0.49      2.46 o 
   0  15   2       29.62       23.25      2.76 o 
   1  15   2        6.95        6.37      2.58 o 
   2  15   2        4.91       10.92      2.88 o 
   3  15   2        0.58        4.13      2.81 o 
   4  15   2        4.16        6.00      2.95 o 
  -5  16   2       36.35       41.53      4.84 o 
  -4  16   2       36.43       40.07      4.76 o 
  -3  16   2      113.72      111.23      3.88 o 
  -2  16   2       49.92       52.64      3.29 o 
  -1  16   2        0.00       -2.60      2.60 o 
   0  16   2       26.80       27.44      2.98 o 
   1  16   2       12.15        9.63      2.72 o 
   2  16   2      195.49      212.33      4.78 o 
   3  16   2        0.08        3.05      2.83 o 
  -3  17   2       11.45       16.69      4.20 o 
  -2  17   2       44.57       44.49      3.37 o 
  -1  17   2       32.41       28.92      3.17 o 
   0  17   2        0.57       -2.99      2.99 o 
   1  17   2       39.30       40.59      3.88 o 
 -11   0   3       14.97       16.83      4.15 o 
  -9   0   3      162.90      164.83      4.65 o 
  -7   0   3     1290.93     1265.89      9.06 o 
  -5   0   3     2872.00     3003.25     17.07 o 
  -3   0   3      263.57      248.20      2.79 o 
  -1   0   3      153.24      189.05      2.27 o 
   1   0   3     3382.79     3579.85     10.03 o 
   3   0   3     1690.14     1589.06     35.57 o 
   5   0   3        0.18       -2.18      2.34 o 
   7   0   3      277.78      286.13      6.25 o 
   9   0   3      495.59      496.33      8.78 o 
 -11   1   3       30.66       29.79      3.87 o 
 -10   1   3       47.57       56.49      2.84 o 
  -9   1   3        6.04       29.04     14.64 o 
  -8   1   3       82.86       75.52      2.41 o 
  -7   1   3     1214.16     1246.08     12.15 o 
  -6   1   3     4194.68     4303.60     49.50 o 
  -5   1   3       88.14      106.48      3.00 o 
  -4   1   3      978.63      894.00      2.69 o 
  -3   1   3        9.52       11.96      0.76 o 
  -2   1   3     2891.82     2884.63      7.76 o 
  -1   1   3     1165.79     1115.29      6.09 o 
   0   1   3     1205.64     1143.71      1.99 o 
   1   1   3     1782.51     1838.42      5.12 o 
   2   1   3      586.78      634.10      2.98 o 
   3   1   3       49.16       62.20      0.85 o 
   4   1   3       26.05       21.88      1.44 o 
   5   1   3      129.80      121.11      2.64 o 
   6   1   3       78.96       71.63      2.83 o 
   7   1   3      164.64      165.59      3.68 o 
   8   1   3      152.25      148.10      3.71 o 
   9   1   3      121.95      121.04      4.06 o 
 -11   2   3       50.11       67.41      4.64 o 
 -10   2   3       16.99       18.43      3.19 o 
  -9   2   3       73.96       66.84      3.61 o 
  -8   2   3       49.92       55.29      3.16 o 
  -7   2   3       12.87       12.48      2.38 o 
  -6   2   3        2.57        4.43      3.84 o 
  -5   2   3      539.35      519.81      4.17 o 
  -4   2   3     1291.97     1336.60      6.98 o 
  -3   2   3     1447.74     1508.43      7.43 o 
  -2   2   3      320.20      380.32      1.83 o 
  -1   2   3      640.27      615.33      2.80 o 
   0   2   3       69.72       56.18      0.73 o 
   1   2   3      566.22      545.76      2.88 o 
   2   2   3      151.92      210.01      2.16 o 
   3   2   3      182.27      182.97      2.46 o 
   4   2   3       29.84       41.01      1.64 o 
   5   2   3     1149.32     1118.40      6.58 o 
   6   2   3       89.90       81.40      2.59 o 
   7   2   3      102.30      110.09      3.31 o 
   8   2   3        1.25        1.71      2.51 o 
   9   2   3       59.74       58.32      3.47 o 
 -11   3   3       60.36       62.60      4.55 o 
 -10   3   3        0.00        0.84      3.11 o 
  -9   3   3      186.53      189.34      4.90 o 
  -8   3   3      558.22      535.47      6.65 o 
  -7   3   3      340.78      346.13      3.66 o 
  -6   3   3      713.53      738.90      6.95 o 
  -5   3   3      888.99      902.72      4.93 o 
  -4   3   3       97.34       76.71      1.61 o 
  -3   3   3      511.03      538.44      3.59 o 
  -2   3   3     5390.29     5530.24     10.25 o 
  -1   3   3     1490.15     1655.82      2.91 o 
   0   3   3     1293.58     1312.11      4.21 o 
   1   3   3       41.80       49.22      0.77 o 
   2   3   3        2.10        1.73      0.40 o 
   3   3   3       16.01        9.99      0.93 o 
   4   3   3        0.06        2.81      1.30 o 
   5   3   3        5.76        4.28      2.01 o 
   6   3   3      123.14      122.02      2.95 o 
   7   3   3       23.25       25.92      4.13 o 
   8   3   3        6.97        5.27      2.52 o 
   9   3   3       54.65       51.76      3.42 o 
 -11   4   3       41.45       51.40      4.48 o 
 -10   4   3        0.03        2.94      2.22 o 
  -9   4   3       83.63       84.20      2.92 o 
  -8   4   3       98.22      107.74      5.21 o 
  -7   4   3      121.44      106.81      2.43 o 
  -6   4   3      974.15      985.71      5.41 o 
  -5   4   3      675.65      682.83     10.23 o 
  -4   4   3      366.51      448.49      3.39 o 
  -3   4   3      538.27      595.39      2.86 o 
  -2   4   3      935.58      840.49      5.08 o 
  -1   4   3        0.01        1.15      0.29 o 
   0   4   3       34.97       22.88      0.66 o 
   1   4   3      299.61      288.90      1.34 o 
   2   4   3        3.14        6.30      0.64 o 
   3   4   3      973.12      964.66      6.93 o 
   4   4   3     1525.89     1439.49      6.98 o 
   5   4   3      529.23      520.23      6.37 o 
   6   4   3        0.11        2.46      2.52 o 
   7   4   3      147.82      157.95      8.75 o 
   8   4   3        8.44        8.76      3.43 o 
   9   4   3       26.60       24.80      3.88 o 
 -11   5   3       13.38       15.89      4.04 o 
 -10   5   3       36.21       46.69      4.13 o 
  -9   5   3      331.73      342.87     11.37 o 
  -8   5   3        0.15        2.48      2.22 o 
  -7   5   3      731.17      747.19     27.55 o 
  -6   5   3      316.27      297.28      3.22 o 
  -5   5   3       31.93       21.14      1.38 o 
  -4   5   3     2294.21     2305.32     12.69 o 
  -3   5   3       72.38       68.05      1.25 o 
  -2   5   3      577.44      591.10      2.09 o 
  -1   5   3     2043.33     2214.95      5.26 o 
   0   5   3     7628.93     7698.39     18.40 o 
   1   5   3      401.47      437.74      2.59 o 
   2   5   3        0.24        3.95      0.59 o 
   3   5   3      158.82      151.13      2.20 o 
   4   5   3       10.05       11.44      2.69 o 
   5   5   3       23.45       21.63      2.95 o 
   6   5   3      379.60      369.15      6.70 o 
   7   5   3       23.42       23.08      4.01 o 
   8   5   3       69.55       74.89      4.59 o 
   9   5   3       24.13       23.02      4.56 o 
 -11   6   3        7.26       13.85      4.29 o 
 -10   6   3       32.04       31.62      3.98 o 
  -9   6   3       52.45       55.50      2.64 o 
  -8   6   3        4.35        5.19      2.11 o 
  -7   6   3      236.69      223.17      3.36 o 
  -6   6   3        3.75        1.71      1.43 o 
  -5   6   3      131.11      132.03      4.06 o 
  -4   6   3      606.39      584.64      4.68 o 
  -3   6   3      310.53      314.86      7.11 o 
  -2   6   3       88.86       71.67      0.92 o 
  -1   6   3      448.00      488.03      4.20 o 
   0   6   3      557.82      509.89      3.24 o 
   1   6   3        4.65        2.51      0.82 o 
   2   6   3     4688.35     4751.93     15.85 o 
   3   6   3     2194.24     2237.91     12.72 o 
   4   6   3      523.93      507.97      6.82 o 
   5   6   3      290.66      289.61      5.84 o 
   6   6   3      139.20      153.91      5.19 o 
   7   6   3      154.96      161.96      5.60 o 
   8   6   3       82.79       90.52      5.42 o 
 -10   7   3        0.00       -0.87      3.72 o 
  -9   7   3       29.83       29.76      3.52 o 
  -8   7   3       29.46       31.66      2.24 o 
  -7   7   3     2502.05     2399.94     42.83 o 
  -6   7   3        0.35        0.30      1.52 o 
  -5   7   3       12.17       10.71      1.75 o 
  -4   7   3      173.16      177.79      3.59 o 
  -3   7   3      190.73      188.86      3.89 o 
  -2   7   3      929.68      950.02      8.49 o 
  -1   7   3      615.39      583.41      3.54 o 
   0   7   3      123.07      118.04      1.70 o 
   1   7   3     2184.19     2274.68      9.72 o 
   2   7   3       34.18       32.51      1.08 o 
   3   7   3      369.39      358.80      3.89 o 
   4   7   3     1133.52     1094.37     13.70 o 
   5   7   3      134.63      132.93      4.95 o 
   6   7   3       85.68       74.44      4.39 o 
   7   7   3       14.62       14.33      3.58 o 
   8   7   3       33.20       29.72      4.21 o 
 -10   8   3       15.11        8.38      3.94 o 
  -9   8   3       60.23       48.73      3.77 o 
  -8   8   3        5.39        3.99      2.80 o 
  -7   8   3      147.99      132.29      4.98 o 
  -6   8   3      278.73      260.87     13.77 o 
  -5   8   3      845.92      830.04      5.57 o 
  -4   8   3       34.35       27.46      1.31 o 
  -3   8   3       44.27       41.92      1.32 o 
  -2   8   3      573.29      521.30      5.68 o 
  -1   8   3      771.11      769.61      5.16 o 
   0   8   3     1358.50     1329.63      6.84 o 
   1   8   3      643.64      661.18      3.95 o 
   2   8   3     1112.10     1108.11     19.36 o 
   3   8   3        3.29        2.69      1.76 o 
   4   8   3      226.27      232.51      4.48 o 
   5   8   3      538.01      527.82      5.34 o 
   6   8   3      232.34      243.50      6.24 o 
   7   8   3      108.65      133.15      5.65 o 
   8   8   3        2.33        3.84      3.97 o 
 -10   9   3        4.15        0.23      3.70 o 
  -9   9   3      162.39      184.42      5.84 o 
  -8   9   3       35.84       32.59      3.09 o 
  -7   9   3       34.11       29.16      2.99 o 
  -6   9   3        0.79        0.40      1.45 o 
  -5   9   3      471.69      426.05      4.36 o 
  -4   9   3        3.48        1.60      1.23 o 
  -3   9   3      750.21      752.74      5.64 o 
  -2   9   3        5.45        3.45      0.92 o 
  -1   9   3        9.24       12.00      1.35 o 
   0   9   3       17.16       18.27      1.33 o 
   1   9   3      556.28      537.10      3.68 o 
   2   9   3       39.01       33.15      2.17 o 
   3   9   3      158.98      158.86      3.22 o 
   4   9   3      531.46      538.43      6.72 o 
   5   9   3       52.74       51.59      2.63 o 
   6   9   3       29.86       25.33      3.64 o 
   7   9   3      404.42      430.82      8.61 o 
  -9  10   3        0.31       -1.72      3.09 o 
  -8  10   3       32.90       25.99      3.49 o 
  -7  10   3       15.26       15.00      2.63 o 
  -6  10   3       49.47       38.61      2.81 o 
  -5  10   3       43.75       46.39      2.35 o 
  -4  10   3        7.66        5.75      1.31 o 
  -3  10   3      180.06      165.37      3.04 o 
  -2  10   3     2261.65     2222.74      6.89 o 
  -1  10   3      141.08      148.97      2.40 o 
   0  10   3     1129.54     1090.58      5.13 o 
   1  10   3      261.38      258.38      3.12 o 
   2  10   3      660.65      646.33     14.11 o 
   3  10   3      447.81      426.06      7.43 o 
   4  10   3      444.31      461.92      7.79 o 
   5  10   3       15.06       15.30      3.58 o 
   6  10   3       81.54       76.25      4.98 o 
   7  10   3        0.34        2.11      3.85 o 
  -9  11   3        8.94        4.98      3.26 o 
  -8  11   3       20.77       12.11      2.53 o 
  -7  11   3       57.06       73.39      2.81 o 
  -6  11   3       16.55       14.77      2.03 o 
  -5  11   3       51.65       53.40      2.37 o 
  -4  11   3      120.90      111.65      2.25 o 
  -3  11   3       69.77       61.04      4.19 o 
  -2  11   3      258.12      257.77      3.80 o 
  -1  11   3     1257.69     1235.91     16.82 o 
   0  11   3      167.71      154.44      9.28 o 
   1  11   3       98.51       95.19      3.17 o 
   2  11   3       44.62       41.18      3.79 o 
   3  11   3       74.38       72.95      3.10 o 
   4  11   3        0.01        2.14      3.59 o 
   5  11   3       96.45       85.97      4.86 o 
   6  11   3      114.46      112.93      5.73 o 
   7  11   3       16.64        6.54      4.59 o 
  -8  12   3        3.71        1.87      3.92 o 
  -7  12   3        7.34        6.97      3.54 o 
  -6  12   3       48.38       42.87      4.12 o 
  -5  12   3       14.89       15.55      3.41 o 
  -4  12   3      982.49      976.29     31.76 o 
  -3  12   3        8.67        5.55      2.03 o 
  -2  12   3      103.25       89.44      4.55 o 
  -1  12   3       30.64       37.50      7.07 o 
   0  12   3      870.19      817.43     12.45 o 
   1  12   3       58.52       60.51      3.17 o 
   2  12   3     1348.70     1342.12     31.38 o 
   3  12   3      170.31      174.40      3.95 o 
   4  12   3       63.21       56.29      3.26 o 
   5  12   3       55.02       47.20      4.94 o 
   6  12   3      166.84      200.24      7.04 o 
  -8  13   3       13.71       11.66      4.25 o 
  -7  13   3       69.37       62.18      4.45 o 
  -6  13   3      117.22      121.86      5.59 o 
  -5  13   3        9.06       16.63      3.83 o 
  -4  13   3      325.08      316.08      7.39 o 
  -3  13   3      207.09      200.74      3.96 o 
  -2  13   3       29.17       28.74      5.18 o 
  -1  13   3      460.43      467.84      5.43 o 
   0  13   3      364.92      363.72      5.07 o 
   1  13   3       21.77       27.04      4.80 o 
   2  13   3       29.09       34.24      3.14 o 
   3  13   3      280.33      290.86      8.52 o 
   4  13   3       22.68       16.76      3.21 o 
   5  13   3       54.63       47.65      4.80 o 
  -7  14   3        2.37        1.01      3.32 o 
  -6  14   3      166.09      163.14      6.45 o 
  -5  14   3       42.88       45.74      4.86 o 
  -4  14   3       25.58       22.41      4.00 o 
  -3  14   3       44.58       40.48      4.28 o 
  -2  14   3      250.32      249.41      6.98 o 
  -1  14   3       19.30       17.00      2.64 o 
   0  14   3        9.83        8.02      2.63 o 
   1  14   3       60.49       60.81      3.17 o 
   2  14   3       73.60       64.21      3.40 o 
   3  14   3      314.58      314.16      5.22 o 
   4  14   3       85.47       87.84      3.72 o 
   5  14   3        9.91        6.52      2.93 o 
  -6  15   3       26.70       20.65      4.23 o 
  -5  15   3      137.55      126.52      6.05 o 
  -4  15   3       13.12       10.76      3.92 o 
  -3  15   3      138.95      142.98      5.76 o 
  -2  15   3       31.51       33.50      4.68 o 
  -1  15   3        3.67        1.49      2.60 o 
   0  15   3      135.99      127.77      5.65 o 
   1  15   3      344.11      354.78      5.50 o 
   2  15   3        8.33        7.73      2.88 o 
   3  15   3      255.68      259.57      5.06 o 
   4  15   3       37.53       37.91      3.75 o 
  -5  16   3       15.04       19.25      4.72 o 
  -4  16   3       79.59       97.58      6.07 o 
  -3  16   3        0.62        2.18      3.46 o 
  -2  16   3       87.94       91.15      5.31 o 
  -1  16   3       20.00       11.47      4.62 o 
   0  16   3        1.35       -1.27      4.27 o 
   1  16   3      105.40      105.33      3.77 o 
   2  16   3       18.11       23.20      4.14 o 
  -2  17   3        2.82        1.89      4.14 o 
  -1  17   3       24.53       25.92      4.38 o 
   0  17   3       15.81       14.87      4.64 o 
 -10   0   4        7.97       14.20      2.25 o 
  -8   0   4       65.16       74.72      8.16 o 
  -6   0   4       45.41       51.92      1.46 o 
  -4   0   4      233.18      234.48      3.23 o 
  -2   0   4      188.56      149.10      2.77 o 
   0   0   4      259.05      245.89      3.76 o 
   2   0   4     1826.91     1917.04      9.25 o 
   4   0   4     1592.51     1524.11     10.30 o 
   6   0   4      210.20      204.27      5.40 o 
   8   0   4        9.19        8.35      3.46 o 
 -11   1   4      126.30      168.67      5.57 o 
 -10   1   4        6.04       13.75      3.41 o 
  -9   1   4      887.71      930.98     14.70 o 
  -8   1   4      193.60      188.12      4.67 o 
  -7   1   4      258.77      256.22      2.47 o 
  -6   1   4       72.98       72.87      1.37 o 
  -5   1   4      963.37      920.97      8.59 o 
  -4   1   4      501.66      524.54      2.88 o 
  -3   1   4       17.05       13.60      0.44 o 
  -2   1   4      257.04      306.90      1.21 o 
  -1   1   4      701.06      715.41      4.19 o 
   0   1   4      422.72      434.62      1.42 o 
   1   1   4       96.74      103.39      2.10 o 
   2   1   4      318.74      276.43      2.21 o 
   3   1   4      677.11      689.92      4.49 o 
   4   1   4      120.38      126.47      2.50 o 
   5   1   4        0.37       -1.89      1.89 o 
   6   1   4       48.80       49.73      2.67 o 
   7   1   4      491.19      484.73      5.65 o 
   8   1   4       35.50       35.15      3.15 o 
 -11   2   4       49.85       51.14      4.08 o 
 -10   2   4      163.10      166.61      5.19 o 
  -9   2   4        0.11        1.86      2.67 o 
  -8   2   4      167.37      178.34      3.29 o 
  -7   2   4      213.42      226.60      2.35 o 
  -6   2   4       70.19       85.96      2.32 o 
  -5   2   4       91.98       98.91      1.93 o 
  -4   2   4       80.76       65.94      1.45 o 
  -3   2   4     1375.62     1406.16      5.75 o 
  -2   2   4      303.48      336.20      1.59 o 
  -1   2   4      219.40      258.52      1.37 o 
   0   2   4     4182.95     4272.36     18.64 o 
   1   2   4      603.37      691.55      5.55 o 
   2   2   4     2055.58     1955.02     25.23 o 
   3   2   4      318.36      344.84      3.31 o 
   4   2   4      182.01      178.36      2.86 o 
   5   2   4      420.18      389.53     19.14 o 
   6   2   4     1220.77     1182.91     14.80 o 
   7   2   4       33.78       32.75      2.74 o 
   8   2   4        3.39        4.01      2.63 o 
 -11   3   4       76.04       86.24      4.94 o 
 -10   3   4        3.60        5.74      3.25 o 
  -9   3   4        6.77       14.38      3.16 o 
  -8   3   4       15.95       22.75      3.56 o 
  -7   3   4     1042.67     1048.17     10.29 o 
  -6   3   4       80.68       76.34      1.39 o 
  -5   3   4      155.10      161.17      1.57 o 
  -4   3   4      444.30      467.98      3.88 o 
  -3   3   4       20.97       17.04      0.47 o 
  -2   3   4      163.28      217.79      1.15 o 
  -1   3   4     1218.76     1239.89      6.02 o 
   0   3   4      815.58      805.83      3.66 o 
   1   3   4     1718.97     1728.10      8.70 o 
   2   3   4      204.42      210.53      1.52 o 
   3   3   4       58.90       61.91      1.80 o 
   4   3   4        0.31        0.14      1.54 o 
   5   3   4        3.16        1.18      1.92 o 
   6   3   4        0.84        0.84      2.42 o 
   7   3   4        0.44        0.81      2.60 o 
   8   3   4       29.24       25.04      2.89 o 
 -11   4   4        6.18        1.62      4.01 o 
 -10   4   4       12.10       11.02      3.55 o 
  -9   4   4      246.49      265.10      5.94 o 
  -8   4   4       65.30       68.67      3.55 o 
  -7   4   4        1.53        6.46      1.76 o 
  -6   4   4      125.60      125.76      2.46 o 
  -5   4   4        4.85        2.38      0.72 o 
  -4   4   4      184.72      178.58      1.14 o 
  -3   4   4      233.12      219.85      1.12 o 
  -2   4   4      656.24      628.39      4.15 o 
  -1   4   4     3464.45     3683.23     14.41 o 
   0   4   4     7114.55     7571.46     11.90 o 
   1   4   4     1642.59     1901.22      4.58 o 
   2   4   4      433.42      381.48      6.39 o 
   3   4   4      424.31      408.94      3.77 o 
   4   4   4      451.78      448.81      4.30 o 
   5   4   4        1.59        1.87      1.97 o 
   6   4   4      308.89      292.89      4.53 o 
   7   4   4      658.48      630.46      8.67 o 
   8   4   4       16.46       15.90      4.25 o 
 -11   5   4       29.69       28.99      4.02 o 
 -10   5   4       10.83        4.69      3.29 o 
  -9   5   4       82.67       90.44      4.16 o 
  -8   5   4       76.62       93.15      3.95 o 
  -7   5   4       19.63       16.82      2.52 o 
  -6   5   4      225.45      202.67      2.62 o 
  -5   5   4     1634.90     1657.58      7.37 o 
  -4   5   4      677.58      670.53      3.12 o 
  -3   5   4      250.91      244.06      1.33 o 
  -2   5   4     1255.08     1241.45      5.20 o 
  -1   5   4      647.15      684.07      2.79 o 
   0   5   4      110.61      170.55      1.11 o 
   1   5   4     1786.35     1807.04     10.21 o 
   2   5   4      158.34      180.01      1.58 o 
   3   5   4        0.37        2.22      1.59 o 
   4   5   4        1.19        2.52      2.83 o 
   5   5   4       10.04        7.39      3.05 o 
   6   5   4       13.55       14.42      3.84 o 
   7   5   4      391.02      400.20      7.82 o 
   8   5   4       26.30       21.58      4.49 o 
 -11   6   4      120.51      140.99      5.77 o 
 -10   6   4       10.21        8.70      3.10 o 
  -9   6   4        1.44        0.06      2.85 o 
  -8   6   4       37.03       42.58      3.72 o 
  -7   6   4        1.86        4.99      2.50 o 
  -6   6   4      285.81      243.83      4.62 o 
  -5   6   4      808.09      846.58      9.46 o 
  -4   6   4       36.52       33.19      1.19 o 
  -3   6   4      498.89      534.40      3.11 o 
  -2   6   4     1441.77     1426.00      6.51 o 
  -1   6   4       33.82       47.40      1.20 o 
   0   6   4      999.60     1049.32      7.17 o 
   1   6   4      114.55      101.40      1.29 o 
   2   6   4      159.36      153.94      1.63 o 
   3   6   4       37.76       41.20      4.47 o 
   4   6   4      747.03      753.56     20.40 o 
   5   6   4      512.92      504.04      7.58 o 
   6   6   4       60.10       60.41      4.54 o 
   7   6   4      584.29      615.20      9.67 o 
   8   6   4       25.65       21.50      3.97 o 
 -10   7   4       30.60       30.45      3.70 o 
  -9   7   4       18.62       14.16      2.98 o 
  -8   7   4      212.74      222.91      5.48 o 
  -7   7   4      940.90      900.71      8.96 o 
  -6   7   4      349.14      339.83      5.49 o 
  -5   7   4      188.77      177.61      2.97 o 
  -4   7   4     2542.35     2517.85     13.37 o 
  -3   7   4      192.93      183.67      3.29 o 
  -2   7   4     1955.56     1968.63      7.64 o 
  -1   7   4      829.58      836.20      4.37 o 
   0   7   4       15.96       10.22      0.87 o 
   1   7   4      255.62      307.21      2.67 o 
   2   7   4      402.07      352.75      2.96 o 
   3   7   4      228.98      235.19      4.18 o 
   4   7   4        0.37        1.74      1.88 o 
   5   7   4      233.81      220.35      4.05 o 
   6   7   4       77.18       68.73      4.49 o 
   7   7   4       12.14       16.15      3.95 o 
 -10   8   4       20.07       20.74      3.69 o 
  -9   8   4      297.24      303.39      6.59 o 
  -8   8   4        3.62        8.05      2.72 o 
  -7   8   4       88.26      101.75      3.99 o 
  -6   8   4       27.19       21.20      2.54 o 
  -5   8   4       27.75       19.06      1.89 o 
  -4   8   4     1549.82     1524.14     28.57 o 
  -3   8   4      122.91      113.19      1.62 o 
  -2   8   4      578.48      587.64      4.58 o 
  -1   8   4       14.65       18.99      1.71 o 
   0   8   4      644.09      625.45      5.43 o 
   1   8   4      284.45      275.59     11.02 o 
   2   8   4      305.25      291.10      3.80 o 
   3   8   4      544.72      495.47      4.99 o 
   4   8   4       43.77       46.94      4.40 o 
   5   8   4       93.71       91.36      3.01 o 
   6   8   4      129.66      138.83      7.99 o 
   7   8   4      113.16      126.19      9.76 o 
 -10   9   4       12.02       13.86      3.68 o 
  -9   9   4       16.38        5.74      3.74 o 
  -8   9   4       19.69       25.18      3.26 o 
  -7   9   4      122.40      114.79      3.10 o 
  -6   9   4     1098.60     1094.48      7.20 o 
  -5   9   4        0.57       -0.69      1.86 o 
  -4   9   4      375.77      391.31      4.28 o 
  -3   9   4      235.37      214.56      2.81 o 
  -2   9   4     1545.92     1503.82      7.30 o 
  -1   9   4       30.59       38.04      1.57 o 
   0   9   4     2450.70     2430.27      8.83 o 
   1   9   4       94.12       93.33      2.62 o 
   2   9   4      553.42      522.63      5.09 o 
   3   9   4      170.01      170.56      3.83 o 
   4   9   4       21.00       21.65      2.32 o 
   5   9   4       15.89       16.70      2.47 o 
   6   9   4        6.75        4.58      3.42 o 
   7   9   4        0.01       -0.99      4.20 o 
  -9  10   4      638.78      553.23      8.79 o 
  -8  10   4      160.05      135.98      4.46 o 
  -7  10   4        0.85       -0.37      1.83 o 
  -6  10   4      337.32      298.51      4.24 o 
  -5  10   4       41.22       40.29      2.37 o 
  -4  10   4        8.93        3.70      1.85 o 
  -3  10   4      195.22      194.50      2.64 o 
  -2  10   4      440.78      433.74      4.40 o 
  -1  10   4        7.30        9.28      1.99 o 
   0  10   4        9.30       13.09      1.78 o 
   1  10   4     1663.50     1662.36      8.54 o 
   2  10   4      143.87      132.73      5.16 o 
   3  10   4      500.48      501.83      5.63 o 
   4  10   4        8.33        9.88      3.34 o 
   5  10   4       70.04       79.72      4.51 o 
   6  10   4        0.50       -3.10      4.21 o 
  -9  11   4        3.60        7.28      2.69 o 
  -8  11   4      116.21      120.97      3.65 o 
  -7  11   4      299.09      248.86      4.26 o 
  -6  11   4      147.49      147.62      3.33 o 
  -5  11   4       58.18       45.16      4.44 o 
  -4  11   4      348.87      357.99      6.67 o 
  -3  11   4        7.19        8.98      1.86 o 
  -2  11   4      771.41      795.37      7.08 o 
  -1  11   4       29.44       31.58      2.32 o 
   0  11   4      453.33      437.20     20.16 o 
   1  11   4      504.94      511.85      7.87 o 
   2  11   4      316.81      311.19      4.61 o 
   3  11   4       86.09       79.97      4.35 o 
   4  11   4       83.56       84.00      4.84 o 
   5  11   4        3.31        3.97      4.04 o 
   6  11   4       19.80       18.08      4.28 o 
  -8  12   4       66.61       58.39      2.98 o 
  -7  12   4       36.11       32.57      3.82 o 
  -6  12   4        1.35        0.82      2.11 o 
  -5  12   4      214.39      216.93      6.34 o 
  -4  12   4        2.87        2.50      3.55 o 
  -3  12   4       17.17       17.22      3.69 o 
  -2  12   4        2.31        4.62      3.72 o 
  -1  12   4      206.96      197.15      6.10 o 
   0  12   4      185.11      180.10      3.76 o 
   1  12   4     1559.87     1580.36      9.29 o 
   2  12   4      141.43      130.62      3.62 o 
   3  12   4       48.43       43.87      2.74 o 
   4  12   4       54.04       49.97      4.60 o 
   5  12   4      211.35      223.48      6.94 o 
  -8  13   4       21.56       23.44      4.20 o 
  -7  13   4        5.39        5.51      3.96 o 
  -6  13   4       39.38       55.04      4.83 o 
  -5  13   4       31.70       32.55      4.13 o 
  -4  13   4      270.29      266.56      6.82 o 
  -3  13   4       45.63       50.50      4.64 o 
  -2  13   4      272.44      275.52      6.90 o 
  -1  13   4      850.49      833.66     10.73 o 
   0  13   4       51.54       48.86      4.70 o 
   1  13   4      103.43       95.36      5.47 o 
   2  13   4      338.33      340.21      7.03 o 
   3  13   4        2.31        1.95      2.54 o 
   4  13   4       84.21       83.86      3.62 o 
   5  13   4        0.16        0.43      4.29 o 
  -7  14   4        7.54       11.57      4.15 o 
  -6  14   4        0.19       -3.14      3.94 o 
  -5  14   4       48.67       38.93      4.33 o 
  -4  14   4        1.05        0.03      3.67 o 
  -3  14   4      336.32      332.65      7.62 o 
  -2  14   4      171.01      159.16      5.79 o 
  -1  14   4        4.78        6.42      3.85 o 
   0  14   4      142.14      144.81      5.92 o 
   1  14   4        2.53        1.02      4.14 o 
   2  14   4       23.41       27.42      4.21 o 
   3  14   4       76.86       70.86      3.37 o 
   4  14   4      137.67      138.51      5.22 o 
  -6  15   4      112.57      119.91      6.46 o 
  -5  15   4       11.37       11.06      4.73 o 
  -4  15   4       34.36       35.14      4.55 o 
  -3  15   4       51.07       49.56      4.54 o 
  -2  15   4       42.80       43.88      4.84 o 
  -1  15   4       33.64       38.34      4.43 o 
   0  15   4       94.63       96.62      5.17 o 
   1  15   4        4.71        6.42      3.76 o 
   2  15   4       62.66       55.39      4.64 o 
   3  15   4       17.45       17.02      4.80 o 
  -4  16   4       64.80       69.62      5.27 o 
  -3  16   4      142.23      150.96      6.68 o 
  -2  16   4       15.44       17.92      4.61 o 
  -1  16   4        7.09        8.03      4.03 o 
   0  16   4      152.75      147.73      6.45 o 
   1  16   4        2.78        3.07      4.50 o 
 -11   0   5       59.94       64.44      3.98 o 
  -9   0   5      220.80      221.07      5.07 o 
  -7   0   5      471.59      462.58      5.89 o 
  -5   0   5      261.16      280.90      4.08 o 
  -3   0   5       34.29       35.07      1.72 o 
  -1   0   5     4226.89     4455.67      7.92 o 
   1   0   5      165.75      148.34      2.07 o 
   3   0   5      322.22      309.74      4.80 o 
   5   0   5      460.19      472.26      7.25 o 
   7   0   5      833.39      855.80     10.66 o 
 -11   1   5        0.39        1.08      2.32 o 
 -10   1   5       20.95       28.91      6.10 o 
  -9   1   5       37.31       32.19      2.16 o 
  -8   1   5      379.42      365.47      4.00 o 
  -7   1   5      114.98      103.77      4.45 o 
  -6   1   5      789.98      711.29      4.67 o 
  -5   1   5      356.60      358.89      3.21 o 
  -4   1   5       11.12        3.52      0.50 o 
  -3   1   5      181.89      188.36      1.12 o 
  -2   1   5     6249.73     6642.87     15.81 o 
  -1   1   5      383.53      423.66      1.55 o 
   0   1   5     2491.28     2463.03      3.75 o 
   1   1   5      767.16      842.48      3.35 o 
   2   1   5      258.26      244.07      3.18 o 
   3   1   5      297.69      289.20      3.32 o 
   4   1   5      332.84      325.54      3.91 o 
   5   1   5       36.38       36.27      2.71 o 
   6   1   5       17.62       11.39      2.51 o 
   7   1   5       78.14       74.40      3.38 o 
   8   1   5       30.25       25.73      2.99 o 
 -11   2   5      268.46      294.01      4.68 o 
 -10   2   5        4.71        4.70      2.03 o 
  -9   2   5       68.09       50.93      2.23 o 
  -8   2   5       49.13       39.55      2.06 o 
  -7   2   5      621.79      580.52      9.78 o 
  -6   2   5       13.54        8.90      1.20 o 
  -5   2   5       72.65       68.15      2.11 o 
  -4   2   5      897.87      987.88      4.01 o 
  -3   2   5     2655.71     2832.11      4.31 o 
  -2   2   5     1289.55     1421.80      5.48 o 
  -1   2   5      470.86      477.80      3.14 o 
   0   2   5     1009.65     1060.09      8.96 o 
   1   2   5       57.77       69.13      1.14 o 
   2   2   5      216.33      212.31      2.23 o 
   3   2   5       90.66       89.32      2.57 o 
   4   2   5       17.68       15.30      1.97 o 
   5   2   5     2687.76     2615.37     11.07 o 
   6   2   5       29.09       28.84      2.54 o 
   7   2   5      252.23      247.73      4.62 o 
   8   2   5        3.29        4.63      2.70 o 
 -11   3   5       44.88       50.27      4.67 o 
 -10   3   5       82.86       88.09      2.90 o 
  -9   3   5        7.41        5.55      1.75 o 
  -8   3   5      318.26      285.51      5.94 o 
  -7   3   5        0.35        1.42      1.40 o 
  -6   3   5      208.87      207.00      2.69 o 
  -5   3   5        3.62        3.22      1.03 o 
  -4   3   5     2733.58     2752.38      5.25 o 
  -3   3   5        4.20        6.16      0.54 o 
  -2   3   5      644.44      611.29      2.74 o 
  -1   3   5      464.78      523.03      5.27 o 
   0   3   5      727.86      743.60      2.40 o 
   1   3   5      169.75      205.70      2.66 o 
   2   3   5     1730.71     1674.23      5.83 o 
   3   3   5       50.58       50.19      3.18 o 
   4   3   5       29.95       31.03      2.30 o 
   5   3   5      232.31      241.35      4.06 o 
   6   3   5       18.41       15.82      2.41 o 
   7   3   5       30.74       23.07      2.73 o 
   8   3   5       24.37       24.68      3.13 o 
 -11   4   5      141.28      148.75      5.70 o 
 -10   4   5      107.35      103.36      4.53 o 
  -9   4   5      213.21      215.40      5.57 o 
  -8   4   5       76.63       80.38      2.30 o 
  -7   4   5      600.50      547.28     14.61 o 
  -6   4   5      564.70      519.76      5.33 o 
  -5   4   5       31.31       25.93      1.06 o 
  -4   4   5     1035.28     1051.27      3.58 o 
  -3   4   5       12.27       11.28      0.52 o 
  -2   4   5      370.67      298.00      3.19 o 
  -1   4   5     1475.47     1642.09      6.44 o 
   0   4   5        3.75        4.98      0.50 o 
   1   4   5      121.96      129.36      2.20 o 
   2   4   5      841.96      841.89     14.61 o 
   3   4   5      613.62      638.65      6.91 o 
   4   4   5     2175.21     2103.36     24.76 o 
   5   4   5      855.16      822.34      8.29 o 
   6   4   5      208.16      205.14      5.90 o 
   7   4   5       38.36       41.68      4.54 o 
 -11   5   5        1.40        1.83      3.60 o 
 -10   5   5        2.60        4.95      3.45 o 
  -9   5   5       35.17       28.35      3.29 o 
  -8   5   5       99.56       79.08      3.63 o 
  -7   5   5      153.90      142.16      4.09 o 
  -6   5   5     2145.80     2045.15     12.47 o 
  -5   5   5      125.44      111.78      4.64 o 
  -4   5   5       84.86       98.49      1.68 o 
  -3   5   5        7.93       10.54      0.85 o 
  -2   5   5     2080.33     2063.04      4.31 o 
  -1   5   5      458.87      525.24      1.71 o 
   0   5   5     1828.47     1753.11      6.39 o 
   1   5   5        4.64        7.64      1.00 o 
   2   5   5       14.42        9.05      1.63 o 
   3   5   5      241.39      229.89      5.60 o 
   4   5   5      762.13      733.53      6.40 o 
   5   5   5        0.09       -2.67      3.50 o 
   6   5   5       63.90       66.80      4.74 o 
   7   5   5       77.10       66.66      4.60 o 
 -11   6   5       29.48       44.03      4.53 o 
 -10   6   5        3.21        5.98      3.12 o 
  -9   6   5      117.11      114.27      4.60 o 
  -8   6   5       54.52       51.07      3.50 o 
  -7   6   5        0.93        1.88      2.41 o 
  -6   6   5      106.31      106.74      2.62 o 
  -5   6   5      886.52      832.91     33.36 o 
  -4   6   5       32.69       34.29      1.98 o 
  -3   6   5      358.95      378.32      3.60 o 
  -2   6   5      273.13      288.19      2.62 o 
  -1   6   5      499.19      550.75      2.57 o 
   0   6   5      474.76      422.98      4.71 o 
   1   6   5      370.16      372.64      5.74 o 
   2   6   5      714.56      684.67      5.39 o 
   3   6   5      150.06      155.97      3.17 o 
   4   6   5      423.90      402.58      7.23 o 
   5   6   5        0.31        0.56      2.45 o 
   6   6   5       91.94       95.82      5.14 o 
   7   6   5        2.68        6.19      4.35 o 
 -11   7   5        6.40        5.52      3.34 o 
 -10   7   5        2.90        5.63      3.32 o 
  -9   7   5       92.65       87.33      4.33 o 
  -8   7   5      403.03      379.93      6.75 o 
  -7   7   5      286.59      242.30      5.45 o 
  -6   7   5      183.92      159.09      3.19 o 
  -5   7   5       21.58       19.33      1.94 o 
  -4   7   5     1952.10     1947.15     11.84 o 
  -3   7   5      303.36      270.35      3.88 o 
  -2   7   5     2152.44     2238.05      8.13 o 
  -1   7   5       61.40       63.42      1.71 o 
   0   7   5       48.70       42.59      4.02 o 
   1   7   5      372.19      375.47     17.29 o 
   2   7   5      185.35      200.61      3.37 o 
   3   7   5       60.18       52.78      2.46 o 
   4   7   5       85.61       83.40      6.23 o 
   5   7   5       23.27       22.03      5.20 o 
   6   7   5      175.59      167.56      4.24 o 
   7   7   5        0.08        0.99      2.43 o 
 -10   8   5       48.10       47.76      4.22 o 
  -9   8   5      149.69      133.38      5.13 o 
  -8   8   5        1.83        2.85      2.87 o 
  -7   8   5      134.58      112.37      4.19 o 
  -6   8   5       35.25       36.12      3.65 o 
  -5   8   5      323.15      318.16      5.04 o 
  -4   8   5        0.11       -0.74      1.58 o 
  -3   8   5       58.03       58.94      1.93 o 
  -2   8   5      899.72      869.51      5.83 o 
  -1   8   5     1976.80     2008.48     15.14 o 
   0   8   5      841.92      818.59      5.88 o 
   1   8   5        9.28        9.80      1.80 o 
   2   8   5      270.67      278.73      4.05 o 
   3   8   5        9.13        6.48      2.04 o 
   4   8   5      347.80      341.90      4.76 o 
   5   8   5       45.95       52.64      3.02 o 
   6   8   5      100.18       95.95      4.89 o 
 -10   9   5        1.86        4.05      3.64 o 
  -9   9   5      372.38      346.70      7.38 o 
  -8   9   5        8.55        4.21      2.05 o 
  -7   9   5       11.72        7.90      2.03 o 
  -6   9   5        7.14        3.52      2.20 o 
  -5   9   5      423.65      414.46      4.66 o 
  -4   9   5      366.21      365.21      3.77 o 
  -3   9   5      517.11      539.61      4.78 o 
  -2   9   5       11.70       16.09      2.24 o 
  -1   9   5      164.14      170.77      3.18 o 
   0   9   5        2.95        2.67      1.93 o 
   1   9   5      165.04      159.02      5.16 o 
   2   9   5       66.76       67.65      2.72 o 
   3   9   5       74.68       73.76      2.94 o 
   4   9   5        6.65        9.93      2.43 o 
   5   9   5        4.42        4.19      2.42 o 
   6   9   5       63.15       68.40      7.80 o 
  -9  10   5       67.81       65.74      3.50 o 
  -8  10   5        2.91        2.44      2.30 o 
  -7  10   5       22.04       11.99      2.14 o 
  -6  10   5        0.02       -0.38      1.99 o 
  -5  10   5        4.75        6.93      2.09 o 
  -4  10   5       11.87       13.00      2.10 o 
  -3  10   5     1029.38     1059.87      5.55 o 
  -2  10   5     2866.60     2866.45     23.26 o 
  -1  10   5      242.21      258.36      3.80 o 
   0  10   5       53.08       47.61      2.44 o 
   1  10   5       22.59       26.77      2.33 o 
   2  10   5      150.48      140.18      5.43 o 
   3  10   5       52.83       46.94      2.64 o 
   4  10   5      252.18      247.83      9.79 o 
   5  10   5       20.22       15.32      2.63 o 
   6  10   5        0.19       -3.21      3.94 o 
  -9  11   5       36.30       29.33      2.81 o 
  -8  11   5        1.88        0.57      2.57 o 
  -7  11   5       93.89      108.94      5.82 o 
  -6  11   5       38.29       34.37      2.46 o 
  -5  11   5       62.11       53.57      2.67 o 
  -4  11   5      681.03      672.66     13.91 o 
  -3  11   5       64.68       59.16      2.02 o 
  -2  11   5       18.41       21.80      2.25 o 
  -1  11   5      577.29      568.97      5.41 o 
   0  11   5       56.22       54.11      2.68 o 
   1  11   5        3.80        2.46      2.04 o 
   2  11   5       22.96       19.71      3.59 o 
   3  11   5       26.45       21.28      4.29 o 
   4  11   5       49.35       46.86      4.50 o 
   5  11   5       34.29       26.97      4.33 o 
  -8  12   5        0.50        0.40      2.39 o 
  -7  12   5        2.73        2.11      2.50 o 
  -6  12   5       36.00       24.33      2.49 o 
  -5  12   5        0.53       -1.24      2.20 o 
  -4  12   5      188.18      193.73      4.57 o 
  -3  12   5       35.31       36.87      1.91 o 
  -2  12   5       92.24       87.91      4.74 o 
  -1  12   5        0.01        1.55      3.27 o 
   0  12   5       34.78       31.61      3.80 o 
   1  12   5       20.62       17.41      3.79 o 
   2  12   5      105.82      108.30      5.25 o 
   3  12   5        8.78       10.39      4.18 o 
   4  12   5        0.73       -2.60      4.07 o 
  -8  13   5        3.59        7.28      4.34 o 
  -7  13   5       51.32       56.51      5.07 o 
  -6  13   5       89.75      106.29      5.63 o 
  -5  13   5       26.05       17.12      4.07 o 
  -4  13   5       32.01       29.86      4.35 o 
  -3  13   5      174.37      159.79      5.79 o 
  -2  13   5      157.83      165.27      5.87 o 
  -1  13   5        7.07        7.06      3.64 o 
   0  13   5        0.65       -0.70      3.26 o 
   1  13   5        8.18        6.89      3.95 o 
   2  13   5        5.20        7.62      4.00 o 
   3  13   5       20.05       24.83      4.42 o 
   4  13   5        7.15        8.06      4.50 o 
  -7  14   5        2.99       -2.38      4.16 o 
  -6  14   5       86.27       83.83      5.30 o 
  -5  14   5       55.89       49.65      5.03 o 
  -4  14   5        1.02        8.05      3.85 o 
  -3  14   5       40.47       46.76      4.76 o 
  -2  14   5      162.66      185.11      6.31 o 
  -1  14   5       18.53       15.34      3.97 o 
   0  14   5        2.53        2.96      3.99 o 
   1  14   5        6.94        8.39      4.32 o 
   2  14   5       42.61       28.88      4.57 o 
   3  14   5        4.90        2.41      3.97 o 
  -5  15   5       80.99       74.04      5.71 o 
  -4  15   5      218.87      243.64      7.33 o 
  -3  15   5        8.05        6.00      3.96 o 
  -2  15   5      134.04      156.04      6.43 o 
  -1  15   5       22.79       16.77      3.85 o 
   0  15   5       23.72       21.25      4.50 o 
   1  15   5       19.73       26.10      4.80 o 
   2  15   5       49.16       49.90      4.95 o 
  -4  16   5       22.42       23.30      5.25 o 
  -3  16   5       50.23       59.01      5.77 o 
  -2  16   5        6.13        8.78      4.76 o 
  -1  16   5       90.16       94.01      5.58 o 
   0  16   5        0.16       -1.92      4.40 o 
 -10   0   6       12.65       10.51      3.07 o 
  -8   0   6       65.46       54.74      2.90 o 
  -6   0   6     1940.66     1962.54     11.58 o 
  -4   0   6       72.30       72.56      1.86 o 
  -2   0   6     1182.22     1258.45      8.18 o 
   0   0   6        5.62       12.53      1.79 o 
   2   0   6     2020.16     2061.00     45.13 o 
   4   0   6      934.01      916.86      9.30 o 
   6   0   6       25.58       25.36      3.52 o 
 -11   1   6       13.40       13.00      2.40 o 
 -10   1   6       26.46       24.53      2.22 o 
  -9   1   6       14.61        8.21      2.29 o 
  -8   1   6       10.49       17.45      5.84 o 
  -7   1   6        1.00        1.85      1.41 o 
  -6   1   6      137.26      129.74      2.84 o 
  -5   1   6     1757.40     1849.36      7.58 o 
  -4   1   6     1531.98     1605.28      4.15 o 
  -3   1   6       22.07       25.27      1.03 o 
  -2   1   6        1.84        3.99      0.58 o 
  -1   1   6        9.59       16.15      0.86 o 
   0   1   6        1.25        2.00      1.01 o 
   1   1   6      106.46       92.77      1.47 o 
   2   1   6     1864.67     1834.61      5.68 o 
   3   1   6     2076.59     2030.29      8.66 o 
   4   1   6       81.68       89.53      3.80 o 
   5   1   6        4.58        3.28      2.22 o 
   6   1   6        7.82        8.25      2.33 o 
   7   1   6        2.57        3.13      2.57 o 
 -11   2   6        3.42        1.61      2.16 o 
 -10   2   6       23.04       21.65      4.58 o 
  -9   2   6        1.44       -0.67      1.74 o 
  -8   2   6      824.62      755.56     18.59 o 
  -7   2   6      140.02      135.05      2.64 o 
  -6   2   6        0.37       -0.40      1.28 o 
  -5   2   6       84.20       78.00      2.30 o 
  -4   2   6      267.99      286.05      3.67 o 
  -3   2   6     2276.61     2508.81     11.83 o 
  -2   2   6       19.11       13.70      1.05 o 
  -1   2   6       39.40       37.53      0.82 o 
   0   2   6     1653.23     1669.73      9.82 o 
   1   2   6      651.23      642.97      4.54 o 
   2   2   6      574.54      595.29      4.49 o 
   3   2   6      530.70      518.34      4.18 o 
   4   2   6        3.66        1.48      1.98 o 
   5   2   6      651.23      644.23      6.00 o 
   6   2   6      131.76      131.52      3.64 o 
   7   2   6        4.77        5.06      2.36 o 
 -11   3   6       18.03       13.93      3.54 o 
 -10   3   6        1.44        0.87      2.08 o 
  -9   3   6       59.20       61.58      2.37 o 
  -8   3   6       61.17       48.44      2.14 o 
  -7   3   6       39.95       39.92      1.98 o 
  -6   3   6      105.06      115.51      2.36 o 
  -5   3   6       43.62       43.18      1.39 o 
  -4   3   6       25.36       30.81      0.85 o 
  -3   3   6      447.26      424.35      2.08 o 
  -2   3   6      293.12      270.54      1.93 o 
  -1   3   6       19.37       33.40      1.15 o 
   0   3   6      523.89      471.67      3.12 o 
   1   3   6       52.85       44.04      1.24 o 
   2   3   6      271.99      252.73      2.76 o 
   3   3   6        1.23        3.32      1.69 o 
   4   3   6      179.99      165.35      5.18 o 
   5   3   6        0.04        2.18      2.19 o 
   6   3   6        9.44       10.67      2.44 o 
   7   3   6        0.95        3.96      2.63 o 
 -11   4   6        9.58       10.26      3.70 o 
 -10   4   6       61.50       64.45      4.23 o 
  -9   4   6      195.98      187.57      5.33 o 
  -8   4   6        0.22        0.95      2.49 o 
  -7   4   6       26.22       20.24      2.81 o 
  -6   4   6       22.84       23.72      1.37 o 
  -5   4   6       80.23       84.59      1.41 o 
  -4   4   6       75.07       90.92      1.57 o 
  -3   4   6        2.53        3.30      0.78 o 
  -2   4   6        8.95        8.77      1.17 o 
  -1   4   6     1006.60     1056.26      5.09 o 
   0   4   6      347.72      341.47      2.76 o 
   1   4   6      298.48      266.65      2.67 o 
   2   4   6      635.25      620.90      5.25 o 
   3   4   6     1231.56     1140.47      8.12 o 
   4   4   6        0.29        2.06      1.76 o 
   5   4   6      231.31      233.78      3.51 o 
   6   4   6       48.45       54.77      2.97 o 
   7   4   6      304.51      332.28      7.66 o 
 -11   5   6      133.45      149.06      5.73 o 
 -10   5   6       13.31        8.77      3.07 o 
  -9   5   6       17.69       18.02      3.41 o 
  -8   5   6        7.35        4.12      3.06 o 
  -7   5   6      162.08      164.77      4.51 o 
  -6   5   6        1.86        2.21      1.70 o 
  -5   5   6      646.49      651.70      4.02 o 
  -4   5   6      199.38      190.35      2.38 o 
  -3   5   6      139.62      132.30      1.98 o 
  -2   5   6     1978.06     1916.81     16.43 o 
  -1   5   6       16.99       20.04      1.06 o 
   0   5   6      570.70      524.57      4.95 o 
   1   5   6      313.87      323.81      3.35 o 
   2   5   6      267.08      251.93      3.74 o 
   3   5   6       59.73       53.45      3.45 o 
   4   5   6       30.27       36.86      2.61 o 
   5   5   6       21.97       17.75      2.79 o 
   6   5   6       73.30       63.61      3.13 o 
 -11   6   6      166.08      159.43      5.71 o 
 -10   6   6        3.41        6.69      3.48 o 
  -9   6   6       59.45       55.87      3.89 o 
  -8   6   6      114.34       95.48      4.13 o 
  -7   6   6       48.20       53.55      2.37 o 
  -6   6   6        4.07        3.68      1.72 o 
  -5   6   6      153.59      182.46      2.57 o 
  -4   6   6      287.46      299.71      3.02 o 
  -3   6   6      200.27      199.02      3.60 o 
  -2   6   6      143.36      138.14      1.97 o 
  -1   6   6       40.80       32.65      2.95 o 
   0   6   6        8.93       10.52      1.63 o 
   1   6   6        0.20        1.65      1.68 o 
   2   6   6      336.56      328.28      5.29 o 
   3   6   6      256.18      227.95      4.84 o 
   4   6   6      234.38      214.76      4.94 o 
   5   6   6      450.96      448.08     12.64 o 
   6   6   6       30.99       35.31      3.18 o 
 -10   7   6      151.90      154.86      5.46 o 
  -9   7   6        0.01        0.22      2.80 o 
  -8   7   6       98.16      103.07      3.12 o 
  -7   7   6      289.67      288.02      4.21 o 
  -6   7   6       11.49        7.90      1.89 o 
  -5   7   6       49.45       43.18      2.37 o 
  -4   7   6     4447.39     4505.17     14.63 o 
  -3   7   6      299.17      295.71      3.13 o 
  -2   7   6      381.28      375.75      6.39 o 
  -1   7   6       13.09       13.44      1.72 o 
   0   7   6      917.66      911.10     10.51 o 
   1   7   6       11.19       11.04      2.12 o 
   2   7   6     1571.78     1514.71     14.54 o 
   3   7   6       68.09       70.54      4.37 o 
   4   7   6      113.14      109.47      6.64 o 
   5   7   6        2.14        5.20      2.55 o 
   6   7   6       53.30       61.06      3.48 o 
 -10   8   6       15.30       17.09      3.96 o 
  -9   8   6      169.69      188.10      4.07 o 
  -8   8   6        2.49       -1.58      2.13 o 
  -7   8   6      296.89      280.20      4.18 o 
  -6   8   6      585.69      545.85     10.14 o 
  -5   8   6       84.89       85.53      2.71 o 
  -4   8   6      759.78      767.02      8.37 o 
  -3   8   6      338.08      330.80      5.36 o 
  -2   8   6      436.89      442.84      4.55 o 
  -1   8   6      113.54      102.83      2.71 o 
   0   8   6      193.08      194.08      3.40 o 
   1   8   6       37.45       29.61      3.40 o 
   2   8   6       92.33       81.66      4.79 o 
   3   8   6      154.22      152.83      3.69 o 
   4   8   6        3.47        2.79      2.44 o 
   5   8   6       43.10       45.67      3.08 o 
   6   8   6      108.69      110.35      4.04 o 
 -10   9   6      116.62       94.95      5.30 o 
  -9   9   6       32.76       29.75      3.00 o 
  -8   9   6      148.90      142.84      3.66 o 
  -7   9   6        0.13        1.31      2.04 o 
  -6   9   6     1196.63     1226.96      8.84 o 
  -5   9   6       67.54       66.79      2.61 o 
  -4   9   6      248.75      253.54      3.08 o 
  -3   9   6        6.11        5.41      1.58 o 
  -2   9   6      737.14      719.65      6.48 o 
  -1   9   6        1.14       -1.30      1.81 o 
   0   9   6      851.90      863.77      6.56 o 
   1   9   6       14.42       13.35      2.38 o 
   2   9   6       67.00       59.27      2.83 o 
   3   9   6      166.81      162.53      3.82 o 
   4   9   6      125.57      129.15      3.73 o 
   5   9   6       17.63       18.76      3.85 o 
  -9  10   6      276.44      288.30      5.19 o 
  -8  10   6       61.21       54.93      3.10 o 
  -7  10   6      105.21      102.19      4.05 o 
  -6  10   6        9.69       10.26      2.64 o 
  -5  10   6      236.78      246.64      4.12 o 
  -4  10   6        0.00        0.14      1.58 o 
  -3  10   6      312.18      321.80      3.46 o 
  -2  10   6        6.42        4.18      1.98 o 
  -1  10   6       60.53       60.39      2.62 o 
   0  10   6       41.96       46.88      2.55 o 
   1  10   6      395.03      384.00      7.79 o 
   2  10   6      118.19      120.63      4.15 o 
   3  10   6       74.99       66.35      6.02 o 
   4  10   6        0.01       -2.43      2.61 o 
   5  10   6        0.23        0.45      2.67 o 
  -9  11   6        0.24        1.47      2.59 o 
  -8  11   6      241.02      262.24      4.99 o 
  -7  11   6       14.50       20.27      3.66 o 
  -6  11   6      100.67       91.39      3.11 o 
  -5  11   6        2.59        2.79      2.37 o 
  -4  11   6      848.32      873.21     13.04 o 
  -3  11   6        0.22       -2.02      2.02 o 
  -2  11   6      236.12      241.68      3.97 o 
  -1  11   6        5.58        2.26      1.99 o 
   0  11   6      281.39      269.74      4.29 o 
   1  11   6       15.45       14.72      2.30 o 
   2  11   6      267.85      278.42      4.73 o 
   3  11   6        7.41        3.81      2.41 o 
   4  11   6       19.09       18.09      3.94 o 
  -8  12   6        0.59        1.30      2.44 o 
  -7  12   6      370.84      381.08      8.37 o 
  -6  12   6        0.25        0.54      2.23 o 
  -5  12   6       93.32       93.34      3.31 o 
  -4  12   6        2.48        8.68      2.38 o 
  -3  12   6      130.20      128.19      5.01 o 
  -2  12   6        0.75       -1.67      2.12 o 
  -1  12   6      212.86      213.93      3.96 o 
   0  12   6        0.27        0.57      3.53 o 
   1  12   6        9.57        7.20      3.22 o 
   2  12   6       17.64       13.46      3.73 o 
   3  12   6      119.47      124.59      5.45 o 
  -7  13   6       22.34       19.12      2.62 o 
  -6  13   6      125.71      142.16      4.04 o 
  -5  13   6      214.94      218.36      6.70 o 
  -4  13   6      503.80      525.24      9.37 o 
  -3  13   6        0.25       -0.36      3.59 o 
  -2  13   6      107.82      107.37      4.96 o 
  -1  13   6        0.46       -0.32      3.47 o 
   0  13   6      166.08      166.88      6.03 o 
   1  13   6        8.96        4.49      4.00 o 
   2  13   6       82.86       94.34      5.54 o 
   3  13   6        2.44        1.50      3.95 o 
  -6  14   6       14.88       14.72      4.37 o 
  -5  14   6       64.75       64.05      5.27 o 
  -4  14   6        8.31        7.54      4.31 o 
  -3  14   6      392.65      397.99      8.48 o 
  -2  14   6        0.34       -1.45      3.90 o 
  -1  14   6        2.10        0.51      4.05 o 
   0  14   6        0.02        3.30      4.14 o 
   1  14   6      129.36      139.08      6.06 o 
   2  14   6       46.85       46.81      4.58 o 
  -5  15   6        8.54        8.95      4.57 o 
  -4  15   6       79.74       74.83      5.36 o 
  -3  15   6       22.76       18.42      4.41 o 
  -2  15   6       91.09       89.62      5.74 o 
  -1  15   6       18.36       14.50      3.95 o 
   0  15   6       34.90       42.74      5.04 o 
 -11   0   7      338.29      316.10      6.92 o 
  -9   0   7      252.40      233.20      5.47 o 
  -7   0   7       33.29       30.63      2.70 o 
  -5   0   7       19.60       32.42      1.68 o 
  -3   0   7      188.31      210.38      4.08 o 
  -1   0   7       13.46       15.33      2.40 o 
   1   0   7     2381.51     2367.02     14.31 o 
   3   0   7      891.36      872.46      7.40 o 
   5   0   7      362.80      359.83      7.02 o 
 -11   1   7       57.89       58.02      2.78 o 
 -10   1   7        1.15        7.63      4.33 o 
  -9   1   7       90.33       85.70      2.72 o 
  -8   1   7       24.97       22.65      1.95 o 
  -7   1   7        0.67        2.72      1.64 o 
  -6   1   7      389.27      393.26      6.04 o 
  -5   1   7      412.98      435.55      3.97 o 
  -4   1   7      718.09      732.73      3.48 o 
  -3   1   7      203.84      187.07      2.09 o 
  -2   1   7     4260.62     4161.52     14.34 o 
  -1   1   7      689.72      653.44      4.92 o 
   0   1   7     6911.48     6899.03     16.54 o 
   1   1   7      163.17      157.65      2.52 o 
   2   1   7       60.63       58.61      2.54 o 
   3   1   7       10.79       13.09      2.04 o 
   4   1   7      349.74      343.99      3.77 o 
   5   1   7      106.64      121.83      3.50 o 
   6   1   7       11.83       11.72      3.66 o 
 -11   2   7      112.75      109.90      8.80 o 
 -10   2   7       13.68       11.91      2.22 o 
  -9   2   7      241.53      234.39      3.82 o 
  -8   2   7       40.35       31.42      2.10 o 
  -7   2   7      856.57      845.75      6.06 o 
  -6   2   7        1.04        3.22      1.52 o 
  -5   2   7        8.42       10.87      1.07 o 
  -4   2   7      146.29      155.49      1.93 o 
  -3   2   7        0.07       -0.63      0.97 o 
  -2   2   7      164.14      150.37      1.90 o 
  -1   2   7      707.61      725.86      7.30 o 
   0   2   7     1149.32     1149.33      7.18 o 
   1   2   7       83.39       82.70      2.08 o 
   2   2   7      217.87      215.82      3.37 o 
   3   2   7      422.11      452.66      9.36 o 
   4   2   7        7.45        4.53      1.78 o 
   5   2   7      456.39      456.71      4.64 o 
   6   2   7        9.89       14.60      2.83 o 
 -11   3   7       30.40       29.23      4.08 o 
 -10   3   7       86.52       79.21      4.36 o 
  -9   3   7        0.46        0.38      3.05 o 
  -8   3   7       12.95       14.45      1.93 o 
  -7   3   7       92.55       92.40      3.81 o 
  -6   3   7      316.73      334.54      3.83 o 
  -5   3   7      141.25      136.95      2.17 o 
  -4   3   7     2290.17     2317.57     11.49 o 
  -3   3   7       74.62       81.11      1.84 o 
  -2   3   7      727.13      735.73      5.24 o 
  -1   3   7        0.05        0.97      1.43 o 
   0   3   7     1997.38     2051.82      8.42 o 
   1   3   7      286.45      269.85      4.42 o 
   2   3   7     1578.18     1597.55      8.69 o 
   3   3   7       38.47       43.10      2.58 o 
   4   3   7      128.09      122.56      3.46 o 
   5   3   7       56.20       50.12      2.42 o 
   6   3   7      103.91       99.93      3.85 o 
 -11   4   7       39.05       44.80      4.42 o 
 -10   4   7      118.56      108.21      4.76 o 
  -9   4   7       87.92       89.76      4.43 o 
  -8   4   7       90.27       97.79      4.24 o 
  -7   4   7     1067.96     1024.29     10.07 o 
  -6   4   7     2155.89     2157.96     14.03 o 
  -5   4   7       19.53       24.23      2.07 o 
  -4   4   7       69.96       64.33      4.91 o 
  -3   4   7      103.88      109.20      2.51 o 
  -2   4   7        0.31        1.33      1.28 o 
  -1   4   7       68.14       87.78      1.78 o 
   0   4   7      193.78      183.87      2.43 o 
   1   4   7        0.83       -0.85      1.50 o 
   2   4   7      545.90      557.88      6.80 o 
   3   4   7      242.16      246.20      9.87 o 
   4   4   7        2.16        3.37      2.45 o 
   5   4   7      154.68      165.33      4.23 o 
   6   4   7        7.63        6.92      2.77 o 
 -11   5   7       13.52       14.75      3.87 o 
 -10   5   7        1.76       -0.54      3.37 o 
  -9   5   7       66.32       58.89      4.05 o 
  -8   5   7      279.00      251.94      5.89 o 
  -7   5   7      493.48      495.23      7.41 o 
  -6   5   7     2280.07     2270.86     14.75 o 
  -5   5   7      417.33      419.68      5.54 o 
  -4   5   7        0.80       -0.90      1.80 o 
  -3   5   7        0.45       -0.24      1.73 o 
  -2   5   7     1132.57     1162.94     28.40 o 
  -1   5   7      105.19      102.30      2.51 o 
   0   5   7      230.91      256.74      4.27 o 
   1   5   7      446.76      436.79      4.40 o 
   2   5   7        7.35        5.93      1.59 o 
   3   5   7       49.11       47.88      2.72 o 
   4   5   7      468.74      467.93      5.85 o 
   5   5   7       26.11       27.65      4.63 o 
   6   5   7        0.38        1.07      2.91 o 
 -11   6   7       23.43       28.56      3.87 o 
 -10   6   7        3.37        2.04      3.44 o 
  -9   6   7       62.64       56.35      3.80 o 
  -8   6   7      431.33      407.27      7.19 o 
  -7   6   7       21.01       26.76      3.29 o 
  -6   6   7       28.22       27.34      3.40 o 
  -5   6   7     1048.06     1047.56      7.44 o 
  -4   6   7       11.71        9.73      2.39 o 
  -3   6   7      167.52      183.45     10.11 o 
  -2   6   7       32.57       34.01      1.95 o 
  -1   6   7        8.62        4.55      1.62 o 
   0   6   7      397.26      388.07      5.54 o 
   1   6   7       72.62       80.11      6.56 o 
   2   6   7        2.63        3.44      2.19 o 
   3   6   7        7.33        4.06      2.40 o 
   4   6   7      115.27      123.36      3.79 o 
   5   6   7      105.84      111.88      3.92 o 
 -10   7   7       31.76       24.77      3.67 o 
  -9   7   7       30.95       20.37      3.80 o 
  -8   7   7      208.72      174.71      5.43 o 
  -7   7   7        0.93        4.18      3.12 o 
  -6   7   7      232.78      228.62      5.52 o 
  -5   7   7        8.84       12.27      2.13 o 
  -4   7   7      112.22      120.64      2.41 o 
  -3   7   7      319.18      313.82      3.98 o 
  -2   7   7       34.33       38.67      3.45 o 
  -1   7   7       33.60       31.05      2.06 o 
   0   7   7        9.91        3.73      2.45 o 
   1   7   7      601.39      550.59      5.57 o 
   2   7   7       61.86       52.60      2.64 o 
   3   7   7        3.50        2.51      2.26 o 
   4   7   7        0.03       -0.68      2.38 o 
   5   7   7      102.00      122.47      4.01 o 
 -10   8   7       20.39       22.61      4.14 o 
  -9   8   7        7.59        3.02      3.24 o 
  -8   8   7        0.76        0.88      2.84 o 
  -7   8   7      140.01      131.04      4.64 o 
  -6   8   7       40.20       43.92      3.38 o 
  -5   8   7      249.64      246.26      3.08 o 
  -4   8   7        0.08       -1.04      1.54 o 
  -3   8   7       96.58       97.31      3.84 o 
  -2   8   7       58.47       51.80      2.37 o 
  -1   8   7      379.35      394.40      5.37 o 
   0   8   7       49.36       43.08      2.39 o 
   1   8   7      147.08      133.36      3.80 o 
   2   8   7      101.46      101.20      3.29 o 
   3   8   7        9.85        3.21      2.43 o 
   4   8   7      153.74      155.84      4.22 o 
   5   8   7       38.64       36.73      3.15 o 
 -10   9   7       41.99       29.01      4.33 o 
  -9   9   7        0.18       -2.45      3.82 o 
  -8   9   7       10.85        1.69      3.57 o 
  -7   9   7       28.36       29.02      3.62 o 
  -6   9   7       70.77       72.22      2.85 o 
  -5   9   7        0.60        0.39      1.46 o 
  -4   9   7       57.04       54.81      1.96 o 
  -3   9   7       52.43       51.28      3.04 o 
  -2   9   7       15.86       14.56      2.11 o 
  -1   9   7      146.61      156.23      3.35 o 
   0   9   7        4.27        5.98      2.63 o 
   1   9   7       52.60       48.04      2.71 o 
   2   9   7        2.87        6.08      2.80 o 
   3   9   7       65.46       60.65      5.09 o 
   4   9   7        7.82        8.52      2.70 o 
  -9  10   7       24.76       14.96      4.18 o 
  -8  10   7        0.29        3.96      3.37 o 
  -7  10   7        8.07       13.95      2.41 o 
  -6  10   7      156.48      165.01      3.72 o 
  -5  10   7        6.45        7.71      1.70 o 
  -4  10   7        0.06       -0.29      1.58 o 
  -3  10   7       15.43       17.08      2.15 o 
  -2  10   7        4.30        3.65      1.98 o 
  -1  10   7       18.44       25.16      3.03 o 
   0  10   7       17.21       19.45      2.24 o 
   1  10   7      118.98      132.79      3.64 o 
   2  10   7      133.08      132.56      3.78 o 
   3  10   7       13.48        7.85      2.68 o 
   4  10   7       40.39       39.24      4.13 o 
  -8  11   7       32.37       37.72      4.15 o 
  -7  11   7       84.61       88.40      4.09 o 
  -6  11   7       29.38       28.28      2.53 o 
  -5  11   7       73.65       77.06      3.18 o 
  -4  11   7      112.56      113.67      2.71 o 
  -3  11   7       85.06       77.03      2.92 o 
  -2  11   7       33.80       28.91      2.45 o 
  -1  11   7        0.62        3.84      2.25 o 
   0  11   7       35.28       32.77      2.55 o 
   1  11   7        0.03        1.05      2.29 o 
   2  11   7        8.15        9.69      2.65 o 
   3  11   7        4.23        5.28      3.84 o 
  -8  12   7       16.33       19.88      2.82 o 
  -7  12   7        0.62        0.97      2.55 o 
  -6  12   7        0.56        0.62      2.36 o 
  -5  12   7        5.76        4.85      2.45 o 
  -4  12   7       12.95       29.87     11.97 o 
  -3  12   7       24.41       23.40      2.56 o 
  -2  12   7        0.22       -0.35      2.39 o 
  -1  12   7      129.21      124.13      3.51 o 
   0  12   7       37.18       41.29      2.87 o 
   1  12   7       68.23       69.31      4.92 o 
   2  12   7        0.34       -0.28      3.39 o 
  -7  13   7        2.48        3.98      2.92 o 
  -6  13   7      143.35      153.40      4.07 o 
  -5  13   7       20.70       18.93      2.75 o 
  -4  13   7        0.16        0.14      2.51 o 
  -3  13   7       13.59        8.32      3.58 o 
  -2  13   7       72.67       66.69      4.58 o 
  -1  13   7       73.58       74.84      4.64 o 
   0  13   7        7.15        8.12      3.88 o 
   1  13   7        4.34        5.30      4.06 o 
  -5  14   7       53.13       60.33      5.43 o 
  -4  14   7       10.73       12.43      4.44 o 
  -3  14   7        6.04        3.30      3.79 o 
  -2  14   7       20.54       24.55      4.43 o 
  -1  14   7       26.82       28.17      4.03 o 
   0  14   7       30.54       34.12      4.67 o 
 -10   0   8       17.15       13.16      3.30 o 
  -8   0   8      283.05      298.42      5.92 o 
  -6   0   8      881.88      903.85      8.99 o 
  -4   0   8        5.84        5.70      1.51 o 
  -2   0   8       21.30       17.20      2.36 o 
   0   0   8      178.16      161.75      4.58 o 
   2   0   8        1.97        0.41      2.74 o 
   4   0   8        3.30        3.34      3.19 o 
 -11   1   8        0.08       -2.09      2.34 o 
 -10   1   8        1.52        0.96      2.07 o 
  -9   1   8      164.16      148.71      3.43 o 
  -8   1   8       92.07      101.83      3.51 o 
  -7   1   8       77.72       83.09      2.68 o 
  -6   1   8       10.54       14.29      1.54 o 
  -5   1   8      210.46      200.72      2.50 o 
  -4   1   8      332.11      313.69      3.79 o 
  -3   1   8       18.24       14.15      1.76 o 
  -2   1   8        5.88        8.43      1.69 o 
  -1   1   8      202.50      185.31      8.03 o 
   0   1   8       31.14       27.85      2.20 o 
   1   1   8      420.49      410.30      4.89 o 
   2   1   8      141.45      128.59      3.31 o 
   3   1   8      420.39      426.00      5.57 o 
   4   1   8       19.20       18.78      2.65 o 
   5   1   8       52.26       62.25      3.41 o 
 -11   2   8       43.25       37.73      4.24 o 
 -10   2   8        0.30        0.12      3.30 o 
  -9   2   8       49.22       52.99      2.61 o 
  -8   2   8     1324.75     1290.86     13.56 o 
  -7   2   8      289.43      297.78      4.11 o 
  -6   2   8        0.45        0.79      1.65 o 
  -5   2   8       19.21       18.52      1.23 o 
  -4   2   8      390.19      408.52      8.04 o 
  -3   2   8      326.26      305.53      3.73 o 
  -2   2   8      400.11      392.81      6.37 o 
  -1   2   8       32.65       29.64      2.23 o 
   0   2   8      603.44      595.83      5.50 o 
   1   2   8      104.50       96.43      2.96 o 
   2   2   8       58.69       49.51      2.67 o 
   3   2   8      203.87      210.73      4.30 o 
   4   2   8      124.91      130.11      5.17 o 
   5   2   8       85.09       85.36      3.49 o 
 -11   3   8       23.20       19.01      3.45 o 
 -10   3   8      124.60      106.25      4.64 o 
  -9   3   8      209.90      213.86      5.75 o 
  -8   3   8        3.12       14.28      3.37 o 
  -7   3   8        2.50        5.40      3.07 o 
  -6   3   8      427.45      430.76      3.73 o 
  -5   3   8       10.51       10.23      1.20 o 
  -4   3   8      575.90      575.07      6.81 o 
  -3   3   8      479.51      463.51      4.49 o 
  -2   3   8     1659.06     1588.06     24.53 o 
  -1   3   8      820.80      797.93     15.96 o 
   0   3   8      113.59       97.73      2.84 o 
   1   3   8       16.33       14.41      2.18 o 
   2   3   8      255.26      250.38      5.63 o 
   3   3   8      180.10      170.67      3.90 o 
   4   3   8      128.24      113.79      4.94 o 
   5   3   8      243.97      265.73      5.23 o 
 -11   4   8       49.66       44.00      3.83 o 
 -10   4   8       19.64       15.83      3.31 o 
  -9   4   8       70.98       64.37      4.36 o 
  -8   4   8       19.57       20.16      3.29 o 
  -7   4   8       25.37       22.67      3.63 o 
  -6   4   8       45.18       49.05      2.49 o 
  -5   4   8      460.15      462.17      4.97 o 
  -4   4   8      138.57      136.29      4.65 o 
  -3   4   8        1.07       -3.36      3.49 o 
  -2   4   8      407.89      436.56      6.99 o 
  -1   4   8      147.28      131.20      3.00 o 
   0   4   8       63.14       63.16      2.78 o 
   1   4   8      407.44      378.40      4.68 o 
   2   4   8      164.47      145.40      3.50 o 
   3   4   8        3.07        3.77      1.92 o 
   4   4   8       14.27       19.48      2.15 o 
   5   4   8       90.27      108.22      3.88 o 
 -11   5   8        1.57       -2.00      3.34 o 
 -10   5   8        4.21       -1.22      3.02 o 
  -9   5   8       11.94        9.80      3.61 o 
  -8   5   8        6.39        6.69      3.16 o 
  -7   5   8        4.28        3.42      3.33 o 
  -6   5   8      448.86      457.46     12.74 o 
  -5   5   8       76.36       75.96      2.91 o 
  -4   5   8      574.55      551.46     14.65 o 
  -3   5   8      407.43      377.72      6.58 o 
  -2   5   8     2638.11     2481.58     15.43 o 
  -1   5   8      132.64      134.33      4.90 o 
   0   5   8      740.24      712.05      9.13 o 
   1   5   8       14.14       10.50      3.28 o 
   2   5   8      490.00      466.45     10.65 o 
   3   5   8       84.24       79.64      3.35 o 
   4   5   8       90.28       97.16      2.87 o 
   5   5   8        0.51        1.77      2.94 o 
 -10   6   8        6.85        1.59      3.25 o 
  -9   6   8      274.25      264.78      6.61 o 
  -8   6   8       53.71       39.91      3.59 o 
  -7   6   8       10.84       12.42      3.27 o 
  -6   6   8       29.42       31.63      3.27 o 
  -5   6   8       86.56       88.92      2.91 o 
  -4   6   8        2.75        2.90      2.14 o 
  -3   6   8      137.14      125.09      4.46 o 
  -2   6   8      130.86      127.89      4.46 o 
  -1   6   8       49.62       43.49      3.43 o 
   0   6   8        3.75        7.65      3.32 o 
   1   6   8       15.14        5.30      2.08 o 
   2   6   8      161.21      170.62      5.49 o 
   3   6   8       69.25       72.45      3.31 o 
   4   6   8        6.46        4.78      2.71 o 
 -10   7   8       97.47       89.42      5.07 o 
  -9   7   8        0.09        6.54      3.26 o 
  -8   7   8        0.08       -0.94      3.31 o 
  -7   7   8        8.26        3.84      3.22 o 
  -6   7   8       39.17       40.40      3.64 o 
  -5   7   8        1.77        0.37      1.95 o 
  -4   7   8      503.09      499.03      5.92 o 
  -3   7   8        2.00       -0.61      3.07 o 
  -2   7   8      379.80      345.60      6.59 o 
  -1   7   8        4.92        3.23      2.90 o 
   0   7   8      762.96      773.67     13.07 o 
   1   7   8       21.09       19.69      2.36 o 
   2   7   8      234.18      227.44      4.31 o 
   3   7   8        7.83       10.24      2.83 o 
   4   7   8        2.53       -0.11      2.84 o 
 -10   8   8        6.82        7.77      3.98 o 
  -9   8   8      316.33      325.48      7.43 o 
  -8   8   8       38.89       47.25      4.28 o 
  -7   8   8      123.31      125.36      5.04 o 
  -6   8   8      108.28       97.35      4.57 o 
  -5   8   8      111.66      107.32      3.07 o 
  -4   8   8       81.64       85.03      2.85 o 
  -3   8   8       76.75       68.57      3.77 o 
  -2   8   8        3.97        7.59      3.27 o 
  -1   8   8        0.02       -0.28      2.06 o 
   0   8   8       68.07       76.23      3.06 o 
   1   8   8       59.66       45.92      2.76 o 
   2   8   8       14.88       18.48      3.12 o 
   3   8   8       43.36       43.13      3.18 o 
   4   8   8        3.13        1.94      2.71 o 
  -9   9   8        8.59       12.14      3.77 o 
  -8   9   8      146.80      145.70      5.25 o 
  -7   9   8      119.66      111.05      4.78 o 
  -6   9   8       68.22       70.81      4.11 o 
  -5   9   8        4.02        0.59      2.21 o 
  -4   9   8       58.61       56.75      3.96 o 
  -3   9   8       22.82       20.05      3.38 o 
  -2   9   8      735.15      759.35      6.64 o 
  -1   9   8        0.31       -0.13      2.09 o 
   0   9   8      182.48      180.82      5.87 o 
   1   9   8        4.55        9.15      2.48 o 
   2   9   8      106.66      114.78      3.79 o 
   3   9   8        7.56        9.17      2.55 o 
  -9  10   8      137.58      165.54      6.12 o 
  -8  10   8       19.83       22.79      3.92 o 
  -7  10   8       25.82       21.79      3.77 o 
  -6  10   8       10.34       11.35      3.55 o 
  -5  10   8      191.60      208.04      4.03 o 
  -4  10   8       37.06       29.52      3.39 o 
  -3  10   8        1.07       -0.51      2.27 o 
  -2  10   8       30.86       36.49      2.67 o 
  -1  10   8       36.23       29.66      2.78 o 
   0  10   8      135.34      134.51      3.61 o 
   1  10   8       43.84       45.22      4.58 o 
   2  10   8        9.06        8.37      2.65 o 
  -8  11   8      238.56      245.12      6.79 o 
  -7  11   8        1.83       -1.03      3.49 o 
  -6  11   8        3.43       -0.74      3.07 o 
  -5  11   8       29.61       28.43      2.48 o 
  -4  11   8      339.20      366.96      7.18 o 
  -3  11   8      169.81      189.73      4.15 o 
  -2  11   8       56.78       58.12      3.18 o 
  -1  11   8       98.25       92.00      3.38 o 
   0  11   8       88.54       96.60      5.93 o 
   1  11   8        0.79        2.93      2.70 o 
   2  11   8      296.47      300.23      5.53 o 
  -7  12   8       88.83       92.68      4.87 o 
  -6  12   8        0.22       -3.57      3.57 o 
  -5  12   8        0.58       -2.21      2.21 o 
  -4  12   8       49.86       47.97      2.94 o 
  -3  12   8      188.19      213.33      4.36 o 
  -2  12   8       10.11        7.54      2.51 o 
  -1  12   8       11.78       17.30      3.12 o 
   0  12   8        0.06        0.51      2.35 o 
   1  12   8        0.64       -2.15      2.87 o 
  -6  13   8       81.24       78.80      4.81 o 
  -5  13   8        3.92        4.70      4.02 o 
  -4  13   8       58.95       62.12      6.93 o 
  -3  13   8        7.67        7.86      2.54 o 
  -2  13   8       29.67       32.92      2.80 o 
  -1  13   8       86.73       98.06      5.48 o 
   0  13   8      133.14      143.03      6.46 o 
 -11   0   9      822.30      791.61     10.81 o 
  -9   0   9      204.56      199.62      5.67 o 
  -7   0   9      276.89      276.74      6.01 o 
  -5   0   9     1152.19     1167.68      7.22 o 
  -3   0   9       39.54       35.76      3.40 o 
  -1   0   9     1230.06     1239.74     11.24 o 
   1   0   9       38.20       39.17      3.72 o 
   3   0   9        2.17        4.65      3.80 o 
 -11   1   9       37.88       44.14      3.14 o 
 -10   1   9        4.21        6.03      2.31 o 
  -9   1   9      184.16      180.42      5.58 o 
  -8   1   9      256.49      256.78      4.32 o 
  -7   1   9        1.11        0.94      2.24 o 
  -6   1   9      268.41      271.72      3.61 o 
  -5   1   9        4.61        7.24      1.41 o 
  -4   1   9      739.35      747.46      7.25 o 
  -3   1   9       46.92       35.58      3.75 o 
  -2   1   9     2095.75     2036.44      9.65 o 
  -1   1   9      121.91      115.40      3.12 o 
   0   1   9     1383.62     1387.13     20.29 o 
   1   1   9       84.46       83.05      3.08 o 
   2   1   9      467.50      490.86      8.19 o 
   3   1   9        7.09        8.13      2.68 o 
   4   1   9       68.42       74.09      3.61 o 
 -11   2   9       64.71       57.87      4.26 o 
 -10   2   9       13.30       17.19      3.98 o 
  -9   2   9      166.63      167.30      5.57 o 
  -8   2   9       31.74       25.41      3.91 o 
  -7   2   9      493.82      492.07      5.38 o 
  -6   2   9        0.00        1.36      1.31 o 
  -5   2   9       60.42       55.76      1.97 o 
  -4   2   9      463.02      425.26      6.67 o 
  -3   2   9      104.73      115.03      2.87 o 
  -2   2   9      232.76      223.12      3.66 o 
  -1   2   9      371.42      354.10      4.50 o 
   0   2   9        8.54       14.72      2.39 o 
   1   2   9        0.09       -1.21      2.08 o 
   2   2   9        3.42        5.62      2.38 o 
   3   2   9      109.40      120.29      3.75 o 
   4   2   9       52.66       61.50      3.80 o 
 -11   3   9       41.06       38.78      4.45 o 
 -10   3   9       33.67       28.55      3.71 o 
  -9   3   9       90.64       66.61      4.20 o 
  -8   3   9       69.36       64.52      4.15 o 
  -7   3   9       20.26       17.33      3.68 o 
  -6   3   9      477.61      484.76      5.28 o 
  -5   3   9       40.94       32.83      2.46 o 
  -4   3   9      999.49      994.66      9.98 o 
  -3   3   9      496.00      473.27      4.81 o 
  -2   3   9      553.91      576.40      9.74 o 
  -1   3   9        0.46       -2.00      2.62 o 
   0   3   9      950.68      970.57     15.81 o 
   1   3   9       21.46       21.64      3.14 o 
   2   3   9      184.03      194.92      5.88 o 
   3   3   9       34.16       35.58      2.94 o 
   4   3   9       45.42       46.20      3.23 o 
 -10   4   9       48.66       41.58      4.39 o 
  -9   4   9       18.19       16.36      3.77 o 
  -8   4   9        9.54        5.87      3.50 o 
  -7   4   9      320.86      309.42      6.63 o 
  -6   4   9      234.52      235.38      4.06 o 
  -5   4   9      272.43      285.82      4.38 o 
  -4   4   9      114.90      103.97      4.37 o 
  -3   4   9        4.82        8.17      3.40 o 
  -2   4   9        1.60        2.66      3.00 o 
  -1   4   9        3.30       -2.57      3.21 o 
   0   4   9      113.84      106.07      4.80 o 
   1   4   9       14.63       17.44      2.53 o 
   2   4   9      268.60      274.59      9.46 o 
   3   4   9        9.15        5.17      2.55 o 
   4   4   9       11.31       11.33      4.09 o 
 -10   5   9       20.78       21.04      4.15 o 
  -9   5   9        0.02        0.28      3.57 o 
  -8   5   9       84.24       78.39      4.40 o 
  -7   5   9        6.97        5.07      3.54 o 
  -6   5   9       40.54       35.12      2.62 o 
  -5   5   9        2.34        2.70      2.30 o 
  -4   5   9       58.62       65.33      4.05 o 
  -3   5   9       30.16       33.11      3.62 o 
  -2   5   9      487.95      535.29      8.00 o 
  -1   5   9       63.95       41.61      3.57 o 
   0   5   9       63.88       62.03      4.12 o 
   1   5   9      175.82      165.68      5.78 o 
   2   5   9      205.32      239.90      7.18 o 
   3   5   9       71.62       66.96      5.45 o 
 -10   6   9       32.34       41.56      4.53 o 
  -9   6   9        9.58       11.28      3.78 o 
  -8   6   9       92.67       85.12      4.73 o 
  -7   6   9      105.20       99.81      4.77 o 
  -6   6   9       60.39       63.29      5.36 o 
  -5   6   9      267.07      280.26      5.51 o 
  -4   6   9      680.70      697.81      9.04 o 
  -3   6   9       35.64       36.75      3.57 o 
  -2   6   9        0.86        0.62      3.34 o 
  -1   6   9        3.12        0.14      3.28 o 
   0   6   9        1.92       -0.94      3.29 o 
   1   6   9       55.09       65.61      4.31 o 
   2   6   9        4.39       -0.39      3.91 o 
   3   6   9        0.00        0.98      3.94 o 
 -10   7   9       33.94       37.81      4.52 o 
  -9   7   9       30.33       27.99      4.06 o 
  -8   7   9        3.06        0.14      3.33 o 
  -7   7   9       45.37       36.32      3.75 o 
  -6   7   9       66.86       65.07      2.98 o 
  -5   7   9       51.23       51.52      4.49 o 
  -4   7   9        4.22        5.86      3.33 o 
  -3   7   9      294.85      299.83      6.65 o 
  -2   7   9        3.67        0.10      2.88 o 
  -1   7   9      116.50      119.87      4.97 o 
   0   7   9       60.38       51.45      4.22 o 
   1   7   9       18.57        7.92      3.51 o 
   2   7   9       64.30       63.38      4.75 o 
   3   7   9       72.30       85.97      5.46 o 
  -9   8   9        2.85        2.32      3.91 o 
  -8   8   9       13.59        9.88      3.35 o 
  -7   8   9       42.53       51.15      4.18 o 
  -6   8   9      259.14      265.58      7.81 o 
  -5   8   9      137.76      148.60      7.99 o 
  -4   8   9      284.21      279.88      6.49 o 
  -3   8   9       80.74       82.33      4.58 o 
  -2   8   9        4.36        2.63      3.18 o 
  -1   8   9       19.43       24.55      3.50 o 
   0   8   9      145.02      121.48      5.18 o 
   1   8   9        3.61        1.83      3.99 o 
   2   8   9       13.78        6.55      3.74 o 
  -9   9   9       51.95       51.21      4.58 o 
  -8   9   9        0.41       -1.91      3.63 o 
  -7   9   9       18.39       15.72      3.96 o 
  -6   9   9      115.16      122.90      3.50 o 
  -5   9   9        0.61        1.52      2.36 o 
  -4   9   9       93.10       87.36      4.75 o 
  -3   9   9        6.54        5.88      3.68 o 
  -2   9   9        1.10        4.63      3.51 o 
  -1   9   9       44.63       40.36      3.82 o 
   0   9   9       55.70       53.61      4.47 o 
   1   9   9      178.48      160.36      6.06 o 
   2   9   9        3.08       -0.70      4.21 o 
  -8  10   9       39.92       49.18      4.53 o 
  -7  10   9        5.35        4.27      3.70 o 
  -6  10   9       87.31       82.27      4.78 o 
  -5  10   9       32.06       39.76      3.83 o 
  -4  10   9        9.48       11.40      3.30 o 
  -3  10   9        4.92        2.82      3.34 o 
  -2  10   9       55.23       64.09      4.56 o 
  -1  10   9       27.17       29.25      3.90 o 
   0  10   9        0.76       -1.50      3.89 o 
   1  10   9      145.23      155.87      6.03 o 
  -7  11   9       24.59       24.77      3.83 o 
  -6  11   9        0.56       -2.10      3.62 o 
  -5  11   9       14.55        9.52      3.69 o 
  -4  11   9        0.06        0.83      3.48 o 
  -3  11   9       40.87       39.22      4.02 o 
  -2  11   9       21.99       22.03      4.49 o 
  -1  11   9       65.32       75.51      5.19 o 
   0  11   9       28.44       32.45      4.67 o 
  -6  12   9       22.36       21.74      3.84 o 
  -5  12   9        0.07       -3.81      3.81 o 
  -4  12   9      135.65      161.34      6.05 o 
  -3  12   9       37.22       45.96      4.28 o 
  -2  12   9        0.54       -0.74      4.07 o 
  -1  12   9      115.99      149.49      6.13 o 
 -10   0  10      108.47       89.65      4.85 o 
  -8   0  10      340.88      386.34      7.57 o 
  -6   0  10     1079.08     1139.11      7.70 o 
  -4   0  10       88.43       88.74      3.99 o 
  -2   0  10      701.23      687.22      8.81 o 
   0   0  10       50.94       42.02      3.76 o 
   2   0  10       55.69       56.01      4.20 o 
 -10   1  10       12.34       12.21      3.71 o 
  -9   1  10      120.65      118.08      3.65 o 
  -8   1  10       10.76       11.55      2.41 o 
  -7   1  10       21.66       21.59      2.54 o 
  -6   1  10      165.32      185.69      2.57 o 
  -5   1  10        1.06       -1.88      1.97 o 
  -4   1  10       98.37       81.59      2.77 o 
  -3   1  10        2.33       -0.72      2.03 o 
  -2   1  10        0.27        4.08      2.06 o 
  -1   1  10        5.75        6.56      2.22 o 
   0   1  10      159.36      166.54      3.87 o 
   1   1  10       92.87       89.47      3.41 o 
   2   1  10        7.07        7.82      2.39 o 
   3   1  10      111.47      106.76      6.63 o 
 -10   2  10       34.71       37.96      4.24 o 
  -9   2  10       12.00        9.52      3.59 o 
  -8   2  10      151.12      164.31      5.62 o 
  -7   2  10      111.87      114.26      5.12 o 
  -6   2  10      323.28      363.40      4.94 o 
  -5   2  10       28.20       25.36      2.21 o 
  -4   2  10      253.05      262.03      7.94 o 
  -3   2  10      194.04      183.05      3.53 o 
  -2   2  10      384.78      346.61      4.63 o 
  -1   2  10      175.36      178.64      3.77 o 
   0   2  10       31.67       35.95      4.67 o 
   1   2  10       23.53       15.67      2.68 o 
   2   2  10        0.60       -2.33      2.33 o 
   3   2  10        0.80       -0.33      2.80 o 
 -10   3  10        1.37        0.88      3.84 o 
  -9   3  10       23.38       15.70      3.53 o 
  -8   3  10       45.14       49.64      4.12 o 
  -7   3  10       95.58       95.53      4.92 o 
  -6   3  10       93.03       87.75      4.17 o 
  -5   3  10       39.78       43.84      3.96 o 
  -4   3  10      293.56      269.71      6.26 o 
  -3   3  10       88.79       87.73      4.43 o 
  -2   3  10       62.30       59.69      4.10 o 
  -1   3  10      171.13      170.58      3.58 o 
   0   3  10       36.52       29.11      2.38 o 
   1   3  10        8.41        6.70      2.36 o 
   2   3  10       59.36       55.40      3.24 o 
 -10   4  10        5.65        4.40      3.27 o 
  -9   4  10       16.69       11.97      3.98 o 
  -8   4  10       54.00       57.88      4.49 o 
  -7   4  10      194.59      205.40      6.12 o 
  -6   4  10      116.75      135.04      3.67 o 
  -5   4  10      466.19      462.88      7.78 o 
  -4   4  10      145.50      138.08      5.06 o 
  -3   4  10        3.68        1.77      3.31 o 
  -2   4  10      167.81      174.73      5.53 o 
  -1   4  10        0.33       -1.95      2.84 o 
   0   4  10       60.74       59.45      4.20 o 
   1   4  10        1.56       -1.11      3.61 o 
   2   4  10       28.14       36.41      5.14 o 
 -10   5  10       34.80       32.03      4.48 o 
  -9   5  10       31.51       33.47      3.95 o 
  -8   5  10       14.81       13.90      3.94 o 
  -7   5  10       48.01       54.30      4.46 o 
  -6   5  10       56.19       66.71      3.06 o 
  -5   5  10       23.15       22.35      3.85 o 
  -4   5  10      280.16      267.69      6.50 o 
  -3   5  10      257.05      278.68      6.52 o 
  -2   5  10       75.00       83.70      4.49 o 
  -1   5  10        0.91       -0.54      2.90 o 
   0   5  10      109.03       98.20      5.40 o 
   1   5  10      201.52      225.70      7.12 o 
   2   5  10      264.69      267.14      7.76 o 
  -9   6  10      163.03      159.33      6.28 o 
  -8   6  10      108.62      120.78      5.68 o 
  -7   6  10      320.89      353.74      7.83 o 
  -6   6  10       34.25       47.60      4.09 o 
  -5   6  10       84.97       84.32      4.51 o 
  -4   6  10       82.25       83.32      4.89 o 
  -3   6  10      166.59      152.46      5.46 o 
  -2   6  10      197.90      192.55      5.79 o 
  -1   6  10       34.55       37.12      4.40 o 
   0   6  10        0.01        3.28      3.76 o 
   1   6  10       57.58       55.74      4.64 o 
   2   6  10        0.04       -1.10      4.59 o 
  -9   7  10        5.38        8.34      4.37 o 
  -8   7  10        0.19       -0.69      3.63 o 
  -7   7  10       66.57       73.51      4.96 o 
  -6   7  10       84.83       82.93      3.31 o 
  -5   7  10        4.65       -1.52      3.34 o 
  -4   7  10      116.75      106.98      5.19 o 
  -3   7  10        9.15        5.64      3.34 o 
  -2   7  10      186.02      174.51      5.83 o 
  -1   7  10      124.07      112.35      5.25 o 
   0   7  10      536.94      526.48      9.76 o 
   1   7  10        0.09       -1.68      4.28 o 
  -8   8  10        0.47       -0.50      3.49 o 
  -7   8  10       37.12       49.28      4.66 o 
  -6   8  10        0.01        2.82      2.34 o 
  -5   8  10       21.20       24.26      3.68 o 
  -4   8  10      100.74      108.50      4.99 o 
  -3   8  10        0.06       -2.40      3.81 o 
  -2   8  10       20.92       18.99      4.15 o 
  -1   8  10       12.63        6.31      4.14 o 
   0   8  10       13.55       20.24      4.63 o 
   1   8  10        2.31        2.28      4.50 o 
  -8   9  10       10.09        7.43      3.74 o 
  -7   9  10       68.83       56.22      4.79 o 
  -6   9  10       67.87       66.95      3.12 o 
  -5   9  10        2.25        1.99      3.49 o 
  -4   9  10      131.54      133.35      5.67 o 
  -3   9  10       34.33       43.82      4.61 o 
  -2   9  10      363.62      413.44      8.62 o 
  -1   9  10       36.78       39.39      4.85 o 
   0   9  10       48.34       49.65      4.65 o 
  -7  10  10        8.23        3.51      4.14 o 
  -6  10  10        1.43        2.68      3.51 o 
  -5  10  10       58.56       58.30      5.00 o 
  -4  10  10       63.13       70.81      4.91 o 
  -3  10  10        0.68       -2.82      4.26 o 
  -2  10  10        2.12        3.21      3.98 o 
  -1  10  10       58.75       63.28      5.20 o 
  -5  11  10       69.43       75.51      4.90 o 
  -4  11  10      263.83      301.00      7.77 o 
  -3  11  10       20.04       28.86      4.56 o 
  -9   0  11      131.04      141.59      5.69 o 
  -7   0  11      176.47      177.22      3.75 o 
  -5   0  11      140.85      129.91      4.66 o 
  -3   0  11       55.10       53.27      3.78 o 
  -1   0  11       19.49       17.31      3.13 o 
   1   0  11       15.03        8.18      4.14 o 
 -10   1  11       29.36       20.27      3.84 o 
  -9   1  11        0.02        0.30      3.59 o 
  -8   1  11       35.44       35.07      3.91 o 
  -7   1  11        8.79       10.48      1.88 o 
  -6   1  11       66.00       62.45      2.64 o 
  -5   1  11        6.67        7.76      2.03 o 
  -4   1  11       36.25       43.80      2.62 o 
  -3   1  11        3.00        3.38      2.03 o 
  -2   1  11      307.17      295.82      4.59 o 
  -1   1  11        5.44        2.03      2.05 o 
   0   1  11      381.64      404.88      6.74 o 
   1   1  11       40.09       44.18      3.43 o 
  -9   2  11      191.14      194.74      6.58 o 
  -8   2  11        0.30       -0.68      3.59 o 
  -7   2  11      201.43      202.03      4.22 o 
  -6   2  11        9.81       20.17      3.46 o 
  -5   2  11       27.09       16.94      3.19 o 
  -4   2  11      186.56      182.66      5.71 o 
  -3   2  11       70.67       67.07      4.25 o 
  -2   2  11        5.09        7.99      2.31 o 
  -1   2  11       14.12       11.98      2.46 o 
   0   2  11       48.98       56.04      3.22 o 
   1   2  11       16.85       11.53      2.82 o 
  -9   3  11       21.34       27.72      4.39 o 
  -8   3  11       18.75       20.82      4.21 o 
  -7   3  11       27.73       33.02      2.91 o 
  -6   3  11      199.88      201.18      5.78 o 
  -5   3  11       29.47       25.29      3.72 o 
  -4   3  11        0.01       -1.70      3.18 o 
  -3   3  11        1.94        8.16      3.13 o 
  -2   3  11      194.10      207.76      6.17 o 
  -1   3  11       86.42       95.79      5.26 o 
   0   3  11      571.61      600.85     10.26 o 
   1   3  11        0.62       -1.15      4.06 o 
  -9   4  11        9.36        8.64      3.73 o 
  -8   4  11      112.17      136.89      5.76 o 
  -7   4  11       37.20       38.91      3.06 o 
  -6   4  11       51.02       51.23      4.03 o 
  -5   4  11      189.44      165.56      5.71 o 
  -4   4  11      204.83      192.39      6.15 o 
  -3   4  11        0.02        1.99      3.66 o 
  -2   4  11      245.15      239.67      6.61 o 
  -1   4  11        4.98        3.35      3.96 o 
   0   4  11        8.69       20.17      4.08 o 
   1   4  11       21.01       25.77      4.79 o 
  -9   5  11        2.81        1.64      4.03 o 
  -8   5  11        0.37       -0.95      3.69 o 
  -7   5  11        4.92        6.29      3.62 o 
  -6   5  11       24.77       15.57      4.01 o 
  -5   5  11       95.60       88.04      4.82 o 
  -4   5  11      124.59      127.34      5.53 o 
  -3   5  11       78.57       74.94      5.05 o 
  -2   5  11      118.66      116.49      5.54 o 
  -1   5  11        6.33        6.12      4.12 o 
   0   5  11       60.66       65.58      5.03 o 
  -8   6  11       23.81       22.73      4.60 o 
  -7   6  11       53.15       57.80      3.13 o 
  -6   6  11      157.24      163.20      5.74 o 
  -5   6  11        0.77       -3.53      3.53 o 
  -4   6  11      318.50      342.84      7.58 o 
  -3   6  11       12.74        9.91      4.17 o 
  -2   6  11       27.51       26.46      4.32 o 
  -1   6  11       51.60       55.71      4.72 o 
   0   6  11        0.03       -1.17      4.22 o 
  -8   7  11        7.28        8.64      4.22 o 
  -7   7  11       38.56       48.68      4.65 o 
  -6   7  11      106.59      123.29      5.74 o 
  -5   7  11        0.21       -3.94      3.94 o 
  -4   7  11       68.49       63.09      4.73 o 
  -3   7  11        1.37        1.36      3.71 o 
  -2   7  11        0.14       -1.00      3.83 o 
  -1   7  11       33.61       30.71      4.11 o 
  -7   8  11       42.20       44.24      4.58 o 
  -6   8  11      330.51      402.44      8.37 o 
  -5   8  11       38.76       27.69      4.37 o 
  -4   8  11       76.79       83.16      5.48 o 
  -3   8  11       75.10       66.90      4.86 o 
  -2   8  11       71.45       91.90      5.19 o 
  -5   9  11       23.74       25.71      4.01 o 
  -4   9  11        2.36       -4.34      4.34 o 
  -3   9  11       11.48        6.66      4.58 o 
  -8   0  12      352.13      398.56      8.28 o 
  -6   0  12       98.57      106.99      4.70 o 
  -4   0  12      130.62      140.86      5.26 o 
  -2   0  12      699.92      712.30     10.43 o 
  -8   1  12        1.84        4.38      3.47 o 
  -7   1  12      149.21      139.85      5.18 o 
  -6   1  12       13.51       10.41      3.24 o 
  -5   1  12        5.40       -0.07      3.45 o 
  -4   1  12       45.50       48.26      4.96 o 
  -3   1  12       24.33       21.82      2.82 o 
  -2   1  12       19.83       32.58      4.50 o 
  -1   1  12        0.87        3.53      2.65 o 
  -8   2  12       97.72      101.30      5.68 o 
  -7   2  12        3.08       -0.05      3.04 o 
  -6   2  12      224.85      242.84      6.41 o 
  -5   2  12       20.63       13.67      4.02 o 
  -4   2  12      240.72      233.83      6.61 o 
  -3   2  12        2.29       -3.41      3.41 o 
  -2   2  12      145.30      142.97      5.70 o 
  -1   2  12       73.81       80.29      5.22 o 
  -8   3  12        2.51        5.03      3.86 o 
  -7   3  12       64.02       59.79      4.11 o 
  -6   3  12       23.24       25.50      4.14 o 
  -5   3  12       40.21       38.98      4.25 o 
  -4   3  12        1.38        1.27      3.43 o 
  -3   3  12       20.62       24.44      4.38 o 
  -2   3  12       33.79       31.96      4.54 o 
  -1   3  12       81.67       91.99      4.92 o 
  -8   4  12      114.70      136.74      6.02 o 
  -7   4  12       85.28       88.04      4.64 o 
  -6   4  12      131.32      146.18      5.46 o 
  -5   4  12       17.66       11.74      3.82 o 
  -4   4  12      127.20      129.07      5.95 o 
  -3   4  12       42.04       36.72      4.37 o 
  -2   4  12      164.08      157.77      6.27 o 
  -7   5  12        0.18        0.71      3.33 o 
  -6   5  12       30.79       32.63      4.45 o 
  -5   5  12      109.16      122.95      5.78 o 
  -4   5  12       24.11       15.87      4.27 o 
  -3   5  12       21.95       16.69      3.56 o 
  -2   5  12        0.74       11.33      4.17 o 
  -6   6  12       10.38       14.01      3.87 o 
  -5   6  12        0.04        1.21      4.15 o 
  -4   6  12       82.16       87.51      4.98 o 
  -3   6  12       19.24       19.62      3.83 o 
  -5   0  13       22.86       20.58      3.82 o 
  -5   1  13       25.85       27.68      4.32 o 
                                                 
